# Supplementary material for: Seasonal influenza: Knowledge, attitude and vaccine uptake among adults with chronic conditions in Italy
Source: PLoS One. 2019 May 1;14(5):e0215978. doi: 10.1371/journal.pone.0215978 (PMC6493755; doi:10.1371/journal.pone.0215978)
Supplement: S3 File — (XLSX) [file pone.0215978.s003.xlsx]

## Sheet: Foglio1
prot	osp	ambu	sex	eta	naz	titstud	statciv	lav	conv	figli	motvis	cardio	pneum	dm	racc	altro	primal	durmal	farmpat	nonconv	fumatr	fumatt	nofumo	vismed	spec	ps	motivps1	motivps2	motivps3	motivps4	osp12	motivosp1	motivosp2	motivosp3	motivosp4	salute	ader1	ader2	ader3	ader4	morisk	vaccino	vinfl	vpolm	vmen	vzos	vhiv	vepc	vima
1	1	1	0	75	0	2	2	4	1	3	0	1	888	888	888	0	1	60	7	0	0	888	888	0	7	2	1	2	888	888	1	1	888	888	888	9	1	0	1	0	2	14	1	0	1	0	0	0	0
2	1	2	0	76	0	4	0	2	0	0	0	888	888	2	888	1	2	365	2	999	0	888	888	12	5	0	888	888	888	888	0	888	888	888	888	7	0	0	0	0	0	4	1	1	1	1	1	1	0
3	1	2	0	58	0	4	1	6	3	2	0	888	888	2	888	1	2	365	2	999	0	888	888	2	3	0	888	888	888	888	0	888	888	888	888	8	0	0	0	0	0	2	1	0	1	0	0	0	0
4	1	2	0	50	0	3	1	3	3	2	0	888	888	2	888	0	2	2190	5	0	0	888	888	1	7	0	888	888	888	888	0	888	888	888	888	10	1	0	0	0	1	2	1	1	1	0	0	0	0
5	1	3	0	75	0	3	1	2	1	1	0	888	2	2	888	0	2	1460	2	1	1	0	1	6	4	0	888	888	888	888	0	888	888	888	888	10	0	0	0	0	0	12	1	1	1	1	1	1	0
6	1	2	0	60	0	2	1	7	3	2	0	888	888	2	888	1	2	3650	12	999	0	888	888	2	5	0	888	888	888	888	0	888	888	888	888	6	1	1	0	0	2	2	1	1	1	0	0	1	0
7	1	2	0	71	0	2	1	2	2	1	0	888	888	2	888	0	2	6935	5	0	1	0	1	0	5	0	888	888	888	888	0	888	888	888	888	7	0	0	0	0	0	2	1	0	1	1	1	1	0
8	1	2	0	54	0	3	2	0	3	2	0	2	888	2	888	0	2	7300	7	999	1	0	999	0	5	0	888	888	888	888	0	888	888	888	888	6	0	0	0	0	0	4	1	0	1	1	0	0	0
9	1	2	0	53	0	2	1	4	2	1	0	888	888	2	888	0	2	365	2	0	1	25	888	1	1	0	888	888	888	888	0	888	888	888	888	9	0	0	0	0	0	2	1	0	1	0	0	0	0
10	1	2	0	74	0	3	1	2	2	3	0	888	888	2	888	1	2	1095	3	0	1	10	888	0	6	1	3	888	888	888	0	888	888	888	888	6	1	0	0	0	1	4	1	0	1	1	0	0	0
11	1	2	1	71	0	4	1	2	3	1	0	888	888	2	888	1	2	365	2	0	1	0	1	0	5	1	4	888	888	888	1	4	888	888	888	7	0	0	0	0	0	1	1	0	1	1	1	1	0
12	1	2	1	73	0	2	1	2	2	1	0	888	888	2	1	1	2	5475	8	0	1	0	1	0	8	0	888	888	888	888	0	888	888	888	888	5	0	0	0	0	0	12	1	0	1	1	0	0	0
13	1	1	0	80	0	3	1	2	2	2	0	1	1	2	888	1	1	13505	10	0	1	0	1	12	8	0	888	888	888	888	0	888	888	888	888	8	0	0	0	0	0	2	1	1	1	1	0	0	0
14	1	1	0	87	0	2	1	2	1	2	0	14	888	888	888	1	1	16425	6	999	0	888	888	12	8	0	888	888	888	888	0	888	888	888	888	7	0	0	0	0	0	1	1	1	1	1	1	1	1
15	1	1	0	68	0	2	1	2	1	2	0	1	888	888	888	1	1	186	7	999	0	888	888	0	8	1	1	888	888	888	1	1	888	888	888	6	1	0	0	0	1	4	1	1	1	0	1	1	0
16	1	1	1	74	0	3	3	8	0	2	0	4	888	888	888	0	1	16060	2	0	0	888	888	2	3	1	2	888	888	888	0	888	888	888	888	10	0	0	0	0	0	2	1	1	1	0	0	1	0
17	1	1	0	91	0	4	3	2	0	2	0	5	888	888	888	0	1	1825	1	0	0	888	888	0	4	1	2	888	888	888	1	2	888	888	888	7	0	0	0	0	0	5	1	0	1	0	0	1	0
18	1	1	0	65	0	1	1	0	1	3	0	16	888	2	888	0	2	2920	10	0	1	0	1	1	9	2	5	5	888	888	1	5	888	888	888	6	1	0	0	0	1	1	1	1	1	0	0	1	0
19	1	1	1	51	0	1	2	0	1	1	0	36	888	888	888	0	1	730	6	0	1	0	1	24	4	1	6	888	888	888	0	0	888	888	888	1	0	0	1	0	1	1	1	1	1	0	1	1	0
20	1	1	0	64	0	3	1	2	3	2	0	1	888	2	888	0	2	4015	6	0	1	0	1	1	7	0	888	888	888	888	0	888	888	888	888	7	0	0	0	0	0	1	1	0	1	0	0	0	0
21	1	2	1	81	0	3	3	2	2	3	0	888	888	2	888	1	2	7300	6	1	0	888	888	0	11	0	888	888	888	888	0	888	888	888	888	5	0	0	0	0	0	4	1	0	1	0	0	0	0
22	1	2	0	70	0	3	0	2	0	0	0	888	888	2	4	1	2	5475	9	0	1	0	1	0	7	0	888	888	888	888	0	888	888	888	888	7	0	0	0	0	0	12	1	0	1	0	0	1	0
23	1	1	1	42	0	3	1	3	3	2	0	4	1	888	2	0	4	7300	7	0	1	0	1	4	11	4	7	9	10	11	0	888	888	888	888	4	0	1	1	1	3	124	1	1	1	0	0	1	0
24	1	2	0	77	0	2	1	2	1	4	0	888	888	2	888	1	1	5475	9	0	1	20	888	0	9	0	888	888	888	888	1	12	888	888	888	5	1	1	1	1	4	12	1	0	1	0	1	0	0
25	1	2	1	71	0	3	3	2	0	3	0	888	888	2	7	1	2	5475	6	0	1	0	1	2	11	0	888	888	888	888	0	888	888	888	888	8	0	0	0	0	0	2	1	1	1	0	0	1	0
26	2	3	1	51	0	2	1	9	2	3	0	888	2	888	888	0	3	7300	5	0	1	30	888	0	2	0	888	888	888	888	0	888	888	888	888	10	0	0	0	0	0	2	1	1	1	0	0	0	0
27	2	3	1	51	0	2	1	2	5	4	0	888	3	888	888	1	3	6935	5	0	0	888	888	0	4	0	888	888	888	888	0	888	888	888	888	6	1	1	0	0	2	12	1	1	1	0	0	1	0
28	2	3	1	70	0	2	1	1	1	3	0	1	1	888	888	1	3	9855	10	0	0	888	888	4	3	0	888	888	888	888	0	888	888	888	888	5	1	0	0	0	1	24	1	0	1	0	1	1	0
29	1	1	0	84	0	3	1	2	1	3	0	23	888	888	888	1	1	730	11	0	1	0	1	8	8	1	13	888	888	888	1	13	888	888	888	5	999	999	999	999	999	1	1	0	0	0	0	0	0
30	2	3	0	78	0	2	1	2	1	3	0	34	2	888	888	0	3	15330	10	0	1	0	1	3	12	3	14	14	14	888	3	14	14	14	888	4	1	1	1	1	4	1	1	0	1	1	1	0	1
31	2	3	1	68	1	4	2	2	1	1	0	888	2	888	888	1	3	365	3	0	0	888	888	777	3	0	888	888	888	888	0	888	888	888	888	6	0	0	0	0	0	1	1	0	0	0	0	0	0
32	2	3	0	80	0	1	1	2	2	6	0	45	2	2	888	0	1	3650	5	999	1	0	1	5	1	0	888	888	888	888	0	888	888	888	888	5	1	0	0	0	1	0	0	0	0	0	0	0	0
33	2	3	0	64	0	1	1	3	1	4	0	888	2	888	888	0	3	3650	1	0	1	30	888	4	1	1	14	888	888	888	0	888	888	888	888	5	0	0	0	0	0	2	1	0	1	1	1	1	0
34	2	3	1	77	0	3	1	2	1	1	0	888	2	888	888	1	3	2555	3	0	1	0	1	0	5	0	888	888	888	888	0	888	888	888	888	6	0	0	0	0	0	1	1	1	1	0	0	1	0
35	2	3	0	69	0	2	1	2	1	3	0	9	2	888	888	0	3	365	3	0	1	0	1	2	10	0	888	888	888	888	0	888	888	888	888	7	0	0	0	0	0	1	1	1	1	1	1	1	0
36	1	1	0	72	0	3	1	2	1	1	0	4	888	888	888	0	1	120	5	0	1	0	1	0	25	0	888	888	888	888	0	888	888	888	888	7	0	0	0	0	0	1	1	1	1	1	1	1	0
37	1	3	0	59	0	3	1	3	1	4	0	888	2	888	888	1	3	1095	5	0	1	30	888	2	6	0	888	888	888	888	0	888	888	888	888	8	0	0	0	0	0	2	1	1	1	0	0	1	0
38	1	1	0	70	0	3	1	2	1	2	0	1	888	2	888	1	2	4015	11	0	1	0	1	1	7	0	888	888	888	888	1	15	888	888	888	9	0	0	0	0	0	1	1	1	1	0	1	1	0
39	1	2	0	77	0	0	3	2	2	2	0	888	888	2	888	1	2	3650	6	0	1	0	1	1	6	0	888	888	888	888	0	888	888	888	888	8	0	0	0	0	0	2	1	1	1	1	0	1	1
40	1	2	0	72	0	3	1	2	1	0	0	888	888	2	888	1	2	300	4	1	1	0	1	4	7	0	888	888	888	888	0	888	888	888	888	6	1	0	1	0	2	2	1	1	1	1	0	1	0
41	1	2	0	78	0	3	1	2	1	2	0	888	888	2	888	0	2	5475	10	0	1	0	1	1	16	3	16	16	16	888	1	16	888	888	888	7	0	0	0	1	1	4	0	0	0	1	1	1	0
42	1	1	1	76	0	1	1	2	1	3	0	4	888	888	888	1	1	240	5	0	1	4	888	2	7	0	888	888	888	888	1	15	888	888	888	8	0	0	1	0	1	2	1	0	0	0	1	1	0
43	2	2	0	58	0	3	0	3	0	0	0	2	888	2	23	1	4	8030	4	0	1	10	888	0	6	2	17	8	888	888	1	8	888	888	888	6	1	1	0	0	2	5	1	1	0	0	1	1	0
44	2	2	0	48	0	2	1	4	2	1	0	1	888	2	888	0	1	240	3	999	1	10	888	12	14	2	1	18	888	888	2	15	18	888	888	1	1	1	0	1	3	24	1	0	0	0	0	1	0
45	2	2	1	75	0	2	3	2	0	4	0	888	888	2	888	0	2	3650	2	1	1	0	1	0	1	1	2	888	888	888	1	2	888	888	888	7	1	1	0	0	2	2	1	1	1	0	1	1	0
46	2	2	1	70	0	2	3	2	0	2	0	888	2	2	6	1	3	730	7	0	1	6	888	0	9	1	15	888	888	888	1	15	888	888	888	1	0	0	0	0	0	1	1	0	1	0	1	0	0
47	2	2	0	72	0	3	1	2	1	3	0	1	888	2	888	1	1	6205	7	999	1	0	1	1	6	0	888	888	888	888	0	888	888	888	888	7	1	1	0	0	2	124	1	0	0	0	0	0	0
48	2	2	1	61	0	1	1	1	5	7	0	4	888	2	888	1	2	2190	7	1	1	12	888	4	6	1	16	888	888	888	0	888	888	888	888	8	1	0	0	0	1	4	1	0	1	0	0	1	0
49	2	2	1	68	0	3	3	2	0	0	0	888	888	2	26	1	4	1460	5	0	1	0	1	4	7	0	888	888	888	888	0	888	888	888	888	5	0	1	1	1	3	34	1	0	1	0	0	0	0
50	2	2	0	71	0	3	3	2	0	0	0	1	888	2	888	1	1	10220	9	0	1	8	888	10	19	0	888	888	888	888	0	888	888	888	888	5	0	0	0	0	0	1	0	0	0	1	0	0	1
51	2	2	0	56	0	2	1	10	1	3	0	888	888	2	888	1	2	2555	2	0	0	888	888	4	21	1	6	888	888	888	1	6	888	888	888	7	1	0	1	1	3	24	1	1	1	0	1	1	0
52	1	3	1	66	0	1	3	2	1	3	0	3	1	2	888	1	1	1095	10	0	1	0	1	5	4	1	2	888	888	888	0	888	888	888	888	10	0	0	0	0	0	2	1	0	1	0	1	1	0
53	1	2	1	59	0	4	0	6	0	1	0	1	888	2	888	1	1	1460	10	0	1	0	1	2	6	0	888	888	888	888	0	888	888	888	888	6	0	0	0	0	0	2	1	0	1	1	0	1	0
54	1	2	0	45	0	4	0	3	1	0	0	4	888	2	888	1	2	730	6	0	0	888	888	2	4	0	888	888	888	888	0	888	888	888	888	8	0	0	0	0	0	14	1	1	1	1	0	0	0
55	1	2	1	79	0	4	3	2	0	2	0	888	888	2	888	1	2	3650	7	0	1	0	1	1	7	1	2	888	888	888	0	888	888	888	888	3	0	0	0	0	0	24	1	1	1	1	0	0	0
56	1	2	1	87	0	1	3	2	2	5	0	888	888	2	888	1	2	5475	7	999	0	888	888	1	3	1	2	888	888	888	0	888	888	888	888	6	0	0	0	0	0	1	1	0	0	1	0	0	0
57	1	2	0	72	0	3	1	2	1	2	0	888	888	2	888	1	2	7300	6	0	1	0	1	1	3	0	888	888	888	888	0	888	888	888	888	7	0	0	0	0	0	124	1	0	1	1	1	1	0
58	1	3	1	68	0	3	1	2	2	1	0	888	2	888	888	1	3	1460	8	0	1	30	888	5	6	0	888	888	888	888	0	888	888	888	888	6	0	0	0	0	0	4	1	0	1	0	0	0	0
59	2	3	1	85	0	3	1	2	1	3	0	2	2	888	888	1	3	1460	8	0	1	15	888	24	15	0	888	888	888	888	0	888	888	888	888	7	1	0	1	1	3	4	1	0	1	1	1	1	0
60	2	2	1	80	0	2	2	2	1	3	0	888	888	2	888	1	2	2920	8	0	1	0	1	2	12	0	888	888	888	888	0	888	888	888	888	1	1	1	0	0	2	24	1	0	1	0	1	0	0
61	1	1	0	83	0	3	1	2	2	3	0	1	888	888	3	1	1	14965	5	0	1	0	1	0	5	0	888	888	888	888	0	888	888	888	888	6	1	1	1	1	4	4	1	0	1	0	1	1	0
62	1	2	0	57	0	4	1	3	2	1	0	888	888	2	888	1	2	4380	4	0	0	888	888	3	4	1	2	888	888	888	0	888	888	888	888	7	0	0	0	0	0	2	1	0	1	0	0	1	0
63	1	2	1	63	0	3	1	3	1	3	0	888	888	2	888	1	2	3650	5	0	0	888	888	0	8	0	888	888	888	888	0	888	888	888	888	6	0	0	0	0	0	4	1	0	1	0	0	1	0
64	1	2	0	71	0	4	1	2	3	2	0	1	888	2	888	0	2	10950	6	0	0	888	888	0	4	0	888	888	888	888	0	888	888	888	888	8	1	1	0	0	2	12	1	0	1	0	1	1	0
65	1	1	1	68	0	2	1	1	1	3	0	1	888	2	888	0	2	3650	8	0	1	6	888	0	5	1	1	888	888	888	1	1	888	888	888	5	0	0	0	0	0	1	1	0	1	0	1	0	0
66	1	3	0	77	0	2	1	2	4	4	0	1	2	2	888	0	1	17520	10	0	1	0	1	4	8	1	5	888	888	888	0	888	888	888	888	7	0	0	0	0	0	4	1	0	1	1	0	1	0
67	1	2	0	86	0	1	1	2	1	3	0	888	888	2	888	1	2	7300	6	0	1	0	1	0	9	0	888	888	888	888	0	888	888	888	888	5	1	1	0	0	2	1	1	0	0	1	1	1	0
68	1	2	1	54	0	4	1	4	2	1	0	888	888	2	888	0	2	3650	0	1	0	888	888	0	3	0	888	888	888	888	0	888	888	888	888	6	888	888	888	888	888	1	1	0	1	0	0	1	0
69	1	1	1	81	0	3	3	2	3	3	0	1	888	888	888	0	1	4015	4	1	1	0	1	0	2	0	888	888	888	888	0	888	888	888	888	10	1	1	0	0	2	24	1	0	1	0	0	0	0
70	1	2	1	67	0	3	1	2	2	2	0	888	888	2	888	1	2	7300	3	1	1	10	888	2	2	0	888	888	888	888	0	888	888	888	888	5	0	0	0	0	0	1	1	1	1	0	0	1	0
71	1	2	1	63	0	4	1	6	2	1	0	888	888	2	888	0	2	2555	3	0	1	2	888	4	6	0	888	888	888	888	0	888	888	888	888	7	1	0	0	0	1	4	1	0	1	0	0	0	0
72	2	2	0	67	0	3	1	2	3	2	0	888	888	2	888	0	2	2190	3	0	1	0	5	0	5	0	888	888	888	888	0	888	888	888	888	7	0	0	0	0	0	4	1	0	1	0	0	1	0
73	1	2	0	67	0	2	1	2	1	2	0	2	888	2	888	1	2	5475	7	0	1	11	888	0	6	0	888	888	888	888	0	888	888	888	888	3	0	0	0	0	0	1	1	1	1	0	1	1	0
74	1	2	1	67	0	1	1	2	1	2	0	6	888	2	888	1	2	5475	4	0	1	0	1	0	6	0	888	888	888	888	0	888	888	888	888	1	0	0	0	0	0	1	1	1	1	0	1	0	0
75	1	2	1	74	0	0	3	1	0	2	0	888	888	2	888	1	2	1095	4	0	0	888	888	3	10	1	3	888	888	888	0	888	888	888	888	7	1	1	0	1	3	1	0	0	0	0	0	0	0
76	1	2	0	70	0	3	1	2	1	1	0	888	888	2	888	0	2	365	3	0	1	0	1	0	2	0	888	888	888	888	0	888	888	888	888	6	0	0	0	0	0	1	1	0	1	0	0	0	0
77	1	2	1	79	0	1	3	2	0	3	0	888	888	2	888	1	2	7300	5	0	0	888	888	0	4	0	888	888	888	888	0	888	888	888	888	8	0	0	0	0	0	2	1	1	0	0	0	0	0
78	1	2	0	69	0	3	1	2	1	2	0	888	888	2	888	0	2	9125	2	0	1	0	1	0	3	0	888	888	888	888	0	888	888	888	888	8	0	0	0	0	0	1	1	0	1	0	1	1	0
79	1	2	1	77	0	3	1	2	1	2	0	888	888	2	888	1	2	3650	6	0	1	10	888	1	6	0	888	888	888	888	0	888	888	888	888	7	0	1	0	0	1	12	1	1	1	0	1	1	0
80	1	2	1	65	0	4	2	3	1	2	0	888	888	2	888	0	2	365	2	0	1	0	1	3	4	1	4	888	888	888	1	4	888	888	888	6	1	0	0	0	1	12	1	1	1	0	0	0	0
81	1	2	1	77	0	2	1	2	3	2	0	888	888	2	888	1	2	1825	3	1	1	15	888	0	4	0	888	888	888	888	0	888	888	888	888	7	0	0	0	0	0	1	1	1	1	1	1	1	0
82	1	2	0	70	0	2	1	2	3	2	0	888	888	2	888	1	2	730	1	0	1	0	1	4	5	0	888	888	888	888	1	15	888	888	888	10	0	0	0	0	0	2	1	1	1	1	1	1	1
83	1	2	1	66	0	4	3	2	1	1	0	888	888	2	888	1	2	4380	2	0	1	20	888	2	2	0	888	888	888	888	0	888	888	888	888	6	0	0	0	0	0	2	1	1	1	1	0	1	0
84	1	3	0	79	0	3	3	2	0	3	0	888	2	888	888	1	3	1095	4	0	1	0	1	0	4	0	888	888	888	888	0	888	888	888	888	8	0	0	0	0	0	1	1	0	1	1	1	1	1
85	1	1	1	78	0	2	1	2	1	3	0	1	888	2	888	1	1	17520	6	0	0	888	888	0	12	0	888	888	888	888	0	888	888	888	888	7	0	0	0	0	0	1	1	1	1	1	1	1	1
86	1	1	0	20	0	2	0	0	4	0	0	7	888	888	888	0	1	7300	0	0	0	888	888	0	5	0	888	888	888	888	0	888	888	888	888	7	888	888	888	888	888	12	1	1	0	0	0	0	0
87	1	1	1	78	0	1	1	2	1	4	0	4	888	2	888	1	1	7300	11	1	1	0	1	2	8	1	7	888	888	888	0	888	888	888	888	3	0	0	0	0	0	4	1	0	1	0	0	1	0
88	1	1	0	83	0	2	1	2	1	4	0	4	888	2	3	1	1	9125	6	1	1	0	3	6	7	0	888	888	888	888	1	19	888	888	888	6	0	0	0	0	0	2	1	0	1	0	1	1	0
89	1	2	1	60	0	1	1	11	1	0	0	888	888	2	888	1	2	1095	3	0	1	0	3	2	4	0	888	888	888	888	0	888	888	888	888	5	0	0	0	0	0	4	1	1	1	1	0	0	0
90	1	3	1	75	0	1	3	2	0	3	0	4	1	888	888	1	3	7300	9	0	0	888	888	0	6	0	888	888	888	888	0	888	888	888	888	4	1	1	0	0	2	4	1	0	1	1	1	1	1
91	1	3	1	63	0	4	2	2	0	0	0	888	1	888	888	1	3	1460	5	0	0	888	888	8	6	0	888	888	888	888	0	888	888	888	888	8	0	0	0	1	1	2	0	0	0	0	1	1	0
92	1	3	0	74	0	1	1	2	1	4	0	888	4	2	888	0	3	4380	4	0	1	0	1	0	7	1	3	888	888	888	0	888	888	888	888	8	0	0	0	0	0	12	1	1	1	1	1	1	1
93	1	3	1	78	0	1	0	2	1	1	0	888	2	888	888	1	3	10220	7	0	1	40	888	24	6	0	888	888	888	888	0	888	888	888	888	3	1	1	0	0	2	1	1	0	0	0	1	1	0
94	1	3	1	75	0	1	1	1	1	1	0	4	2	2	888	1	3	3650	6	0	1	0	1	0	6	0	888	888	888	888	0	888	888	888	888	1	0	0	0	0	1	1	1	0	1	0	1	0	0
95	1	3	0	92	0	2	3	2	0	3	0	888	2	2	888	0	3	5475	5	0	0	888	888	6	2	0	888	888	888	888	0	888	888	888	888	6	0	0	0	0	0	1	1	0	0	0	0	1	0
96	1	3	0	65	0	3	1	6	1	0	0	1	1	2	888	0	3	7300	7	1	1	1	888	2	10	0	888	888	888	888	0	888	888	888	888	7	1	1	0	0	1	1	1	1	0	0	0	0	0
97	1	3	1	84	0	4	3	2	0	2	0	3	1	888	6	0	3	21900	5	1	1	0	1	3	4	2	14	2	888	888	1	14	888	888	888	10	0	0	0	0	0	24	1	1	1	0	0	1	0
98	2	3	0	33	0	4	0	12	0	0	0	888	1	888	888	0	3	1095	3	0	1	0	1	2	4	0	888	888	888	888	0	888	888	888	888	8	1	1	1	1	4	5	1	1	1	1	0	0	0
99	1	3	0	84	0	3	1	2	1	3	0	1	2	888	888	0	1	4380	7	0	1	0	1	6	3	0	888	888	888	888	0	888	888	888	888	6	0	0	0	0	0	12	1	1	1	0	0	1	0
100	1	3	0	85	0	1	3	2	0	6	0	1	2	2	888	0	2	6205	8	0	0	888	888	6	10	0	888	888	888	888	0	888	888	888	888	10	1	1	1	1	4	12	1	1	1	0	0	0	0
101	1	3	1	78	0	2	2	2	0	1	0	888	2	888	888	1	3	7300	3	0	1	8	888	0	6	0	0	888	888	888	0	888	888	888	888	7	1	0	0	0	1	12	1	0	1	0	1	1	0
102	1	3	0	23	0	3	0	0	2	0	0	888	1	888	888	0	3	6570	4	1	1	0	1	12	2	0	888	888	888	888	0	888	888	888	888	10	0	0	0	0	0	12	1	0	1	0	0	0	0
103	1	2	0	69	0	3	1	2	1	2	0	888	888	2	888	1	2	2555	3	0	1	0	1	2	4	0	888	888	888	888	0	888	888	888	888	6	0	0	0	0	0	12	1	0	1	0	0	1	0
104	1	2	1	66	0	3	1	1	2	3	0	888	888	2	888	1	2	2555	6	0	1	2	888	1	6	0	888	888	888	888	0	888	888	888	888	8	0	0	0	0	0	4	1	0	1	0	0	1	0
105	1	1	1	89	0	3	1	2	2	1	0	2	888	2	37	1	2	9125	12	0	1	0	1	0	6	1	10	888	888	888	1	10	888	888	888	1	0	0	0	0	0	12	1	0	1	1	1	1	0
106	1	1	1	78	0	0	1	2	1	0	0	1	888	2	888	1	1	14235	8	1	0	888	888	2	2	0	888	888	888	888	0	888	888	888	888	7	0	0	0	0	0	12	1	0	1	0	0	1	0
107	2	3	1	69	0	4	1	13	1	2	0	6	2	2	1	1	1	20805	6	0	1	0	1	0	10	0	888	888	888	888	0	888	888	888	888	5	1	1	1	0	3	4	1	1	1	0	0	0	0
108	1	2	1	68	0	3	2	2	1	0	0	888	888	2	888	1	2	1825	7	1	1	0	1	7	8	0	888	888	888	888	1	15	888	888	888	5	0	0	0	0	0	1	1	0	1	1	0	0	0
109	1	2	1	79	0	3	3	2	0	2	0	888	888	2	888	1	2	9125	9	0	0	888	888	10	3	0	888	888	888	888	0	888	888	888	888	7	0	0	0	0	0	12	1	1	1	0	1	1	0
110	1	3	1	77	0	1	1	1	2	1	0	888	1	888	888	1	3	9490	8	0	0	888	888	777	5	0	888	888	888	888	0	888	888	888	888	1	0	0	0	0	0	4	1	1	1	0	0	1	0
111	1	1	1	84	0	3	3	2	0	0	0	4	888	888	888	0	1	1095	5	0	1	3	888	2	4	0	888	888	888	888	0	888	888	888	888	7	1	1	0	0	2	0	0	0	0	0	0	0	0
112	1	1	0	68	0	4	2	2	0	2	0	1	2	888	888	0	3	1095	4	0	1	0	1	6	15	1	1	888	888	888	1	1	888	888	888	5	0	0	0	1	1	4	1	0	1	1	0	0	0
113	1	2	1	53	0	3	2	3	2	2	0	888	888	1	5	0	2	16060	1	0	1	11	888	6	10	4	16	3	19	2	0	888	888	888	888	8	0	0	0	0	0	2	1	0	1	0	0	1	0
114	1	2	0	74	0	2	1	2	1	2	0	888	888	2	888	1	2	7300	8	0	1	0	1	0	3	0	888	888	888	888	0	888	888	888	888	8	0	0	0	0	0	4	1	0	1	0	1	1	0
115	1	2	1	70	0	2	1	2	1	4	0	888	888	2	888	1	2	6570	4	0	0	888	888	1	8	1	20	888	888	888	1	20	888	888	888	8	0	0	0	0	0	1	1	0	1	0	0	0	0
116	1	2	1	66	0	1	3	2	0	5	0	888	888	2	888	1	2	3650	6	0	0	888	888	0	4	0	888	888	888	888	0	888	888	888	888	7	0	0	0	0	0	2	1	0	1	0	1	1	0
117	1	2	0	57	0	4	1	12	3	2	0	888	888	2	888	1	2	3650	3	0	1	0	1	2	4	0	888	888	888	888	0	888	888	888	888	7	0	0	0	0	0	5	1	0	1	0	0	0	0
118	1	3	0	67	0	3	1	2	1	2	0	888	2	888	888	1	3	10950	3	0	1	0	1	0	2	0	888	888	888	888	0	888	888	888	888	6	1	0	0	0	1	24	1	0	1	0	0	1	0
119	1	1	0	68	0	1	1	0	1	3	0	1	888	2	888	1	2	1460	6	0	1	0	1	0	4	1	21	888	888	888	0	888	888	888	888	3	0	1	1	1	3	4	0	1	0	0	0	0	0
120	1	2	1	70	0	3	0	2	1	0	0	888	888	2	888	1	2	6935	3	1	0	888	888	4	8	1	22	888	888	888	0	888	888	888	888	9	0	0	0	0	0	12	1	1	1	0	1	1	0
121	1	3	1	70	0	3	1	2	0	2	0	888	1	2	888	1	2	5475	3	0	1	0	1	2	3	1	14	888	888	888	0	888	888	888	888	7	0	0	0	0	0	12	1	1	0	0	0	0	0
122	1	2	1	57	0	4	1	6	1	2	0	888	888	2	888	1	2	1825	7	1	1	0	1	0	5	0	888	888	888	888	0	888	888	888	888	5	0	0	0	0	0	2	1	0	1	0	1	0	0
123	1	2	1	70	0	3	3	2	2	2	0	2	888	2	888	1	2	9855	6	0	1	0	1	3	9	0	888	888	888	888	0	888	888	888	888	6	1	1	0	0	2	2	1	0	1	0	0	1	0
124	1	2	1	72	0	4	3	2	1	2	0	888	888	2	26	1	2	6205	10	1	0	888	888	3	4	0	888	888	888	888	0	888	888	888	888	6	0	0	0	0	0	5	1	0	1	0	0	1	0
125	1	2	0	59	0	2	1	3	1	2	0	888	888	2	888	1	2	730	1	0	1	40	888	0	1	0	888	888	888	888	0	888	888	888	888	5	0	0	0	0	0	2	1	0	1	0	1	1	0
126	1	2	1	66	0	1	3	2	4	4	0	888	888	2	888	0	2	3650	5	0	1	7	888	0	5	0	888	888	888	888	0	888	888	888	888	3	1	0	0	0	1	0	1	0	1	0	0	1	0
127	1	2	1	76	0	4	3	2	0	3	0	888	888	2	888	0	2	11680	2	0	1	15	888	0	2	0	888	888	888	888	0	888	888	888	888	7	0	1	0	1	2	4	1	0	1	0	1	1	0
128	1	2	0	55	0	3	1	3	2	1	0	888	888	2	888	0	2	1460	6	0	0	888	888	0	8	0	888	888	888	888	0	888	888	888	888	2	1	1	0	0	2	12	1	0	1	0	0	1	0
129	1	2	0	70	0	2	1	2	1	2	0	888	888	2	888	1	2	1825	7	1	0	888	888	6	3	0	888	888	888	888	0	888	888	888	888	6	0	0	0	0	0	12	1	0	1	1	0	1	0
130	1	2	1	42	1	3	1	14	2	1	0	888	888	2	888	0	2	90	1	1	0	888	888	1	5	0	888	888	888	888	0	888	888	888	888	7	0	0	0	0	0	24	1	0	1	0	1	1	0
131	2	2	1	62	0	1	1	1	1	4	0	888	2	2	4	1	2	6570	5	0	1	0	1	5	8	0	888	888	888	888	1	15	888	888	888	5	0	0	0	0	0	6	1	0	1	0	0	1	0
132	1	2	1	63	0	4	1	2	2	0	0	888	888	2	888	1	2	1460	2	0	1	0	1	2	4	0	888	888	888	888	0	888	888	888	888	7	0	0	0	0	0	5	1	1	1	1	1	1	0
133	1	2	0	76	0	3	1	2	2	1	0	1	888	2	888	1	1	7665	12	1	1	0	1	2	6	1	23	888	888	888	0	888	888	888	888	8	0	0	0	0	0	14	1	1	1	0	1	1	0
134	1	2	1	80	0	0	3	0	2	1	0	888	1	2	2	1	2	9855	7	1	1	0	1	1	3	0	888	888	888	888	0	888	888	888	888	2	1	1	1	1	4	24	1	0	1	0	1	1	0
135	1	2	1	57	1	3	3	15	0	2	0	888	888	2	888	1	2	365	2	0	1	0	1	2	4	0	888	888	888	888	0	888	888	888	888	5	1	0	0	1	2	4	1	0	0	1	0	1	0
136	1	2	1	75	0	4	0	2	0	1	0	888	888	2	1	1	2	6205	5	1	1	0	3	2	20	2	24	24	888	888	1	21	888	888	888	6	0	0	0	0	0	256	1	1	1	0	1	1	0
137	1	2	1	64	0	1	3	2	3	2	0	888	888	1	888	1	2	10585	1	1	1	5	888	60	7	0	888	888	888	888	0	888	888	888	888	5	0	1	0	0	1	12	0	0	0	0	0	0	0
138	1	3	1	69	0	2	1	1	1	3	0	888	2	888	888	1	3	2190	2	0	1	8	888	3	2	0	888	888	888	888	0	888	888	888	888	8	0	0	0	0	0	1	1	0	1	0	0	0	0
139	1	2	0	59	0	4	1	3	4	3	0	888	888	2	888	1	2	4380	4	0	1	20	888	3	6	0	888	888	888	888	0	888	888	888	888	7	0	0	0	0	0	4	1	0	1	0	0	0	0
140	1	1	0	57	0	2	4	0	1	0	0	1	888	2	888	1	2	6570	9	1	1	0	1	2	8	1	3	888	888	888	0	888	888	888	888	5	0	0	0	0	0	4	1	0	1	0	0	0	0
141	1	1	0	62	0	4	4	13	1	0	0	1	888	888	888	1	1	1460	4	0	1	15	888	1	3	1	17	888	888	888	0	888	888	888	888	6	1	0	1	1	3	24	1	0	0	0	0	0	0
142	1	2	0	77	0	3	1	2	2	3	0	2	888	2	888	1	2	7300	3	0	1	0	1	0	4	0	888	888	888	888	0	888	888	888	888	8	1	1	0	0	2	4	1	0	1	0	1	1	0
143	1	2	1	78	0	1	1	2	1	3	0	888	888	2	888	1	2	3650	2	0	0	888	888	0	2	1	25	888	888	888	0	888	888	888	888	10	0	0	0	0	0	4	1	0	1	0	1	1	0
144	1	2	0	77	0	3	1	2	1	2	0	888	888	2	888	1	2	5475	6	0	1	0	1	4	3	0	888	888	888	888	0	888	888	888	888	7	0	0	0	0	0	1	1	0	1	0	0	1	0
145	1	2	0	60	0	3	1	2	3	2	0	888	888	2	24	1	4	3650	4	0	1	1	888	12	13	2	5	2	888	888	0	888	888	888	888	6	0	0	0	0	0	4	1	0	1	0	0	0	0
146	1	2	1	75	0	2	1	2	1	3	0	888	888	2	888	1	2	3650	6	1	1	0	1	10	6	0	888	888	888	888	0	888	888	888	888	1	0	0	0	0	0	0	1	0	1	0	1	1	0
147	1	2	0	72	0	4	1	2	2	2	0	2	888	2	2	1	2	3285	8	0	0	888	888	1	7	0	888	888	888	888	0	888	888	888	888	4	0	1	0	1	2	14	1	0	1	1	0	0	0
148	1	2	0	59	0	1	1	10	1	3	0	888	888	2	888	1	2	1825	2	0	1	20	888	6	3	0	888	888	888	888	0	888	888	888	888	2	0	0	0	0	0	2	1	1	1	0	0	0	0
149	1	2	1	76	0	1	3	2	1	0	0	888	888	2	1	0	2	6205	1	0	1	10	888	0	5	1	2	888	888	888	0	888	888	888	888	4	1	1	1	1	4	12	1	1	1	1	1	1	1
150	1	2	0	63	0	3	1	2	4	2	0	888	888	2	888	0	2	4015	2	0	0	888	888	3	10	2	26	888	888	888	0	888	888	888	888	6	0	0	0	0	0	12	1	1	1	0	0	1	0
151	1	2	1	80	0	2	3	2	0	2	0	888	888	2	888	1	2	1460	11	0	0	888	888	2	7	0	888	888	888	888	0	888	888	888	888	6	0	0	0	0	0	1	1	0	1	0	0	0	0
152	1	2	0	71	0	1	1	2	1	2	0	888	888	2	888	1	2	1460	10	0	1	0	1	0	6	0	888	888	888	888	0	888	888	888	888	2	0	0	0	0	0	2	1	1	1	0	0	1	0
153	1	2	0	65	0	3	1	2	1	2	0	2	888	2	1	0	4	5840	3	0	1	20	888	1	2	1	8	888	888	888	1	8	888	888	888	6	1	0	1	1	3	4	1	0	0	0	0	0	0
154	1	2	1	75	0	2	1	2	1	3	0	888	888	2	888	1	2	7300	7	0	0	888	888	7	7	1	2	888	888	888	0	888	888	888	888	7	0	0	0	0	0	6	1	0	1	0	0	1	0
155	1	2	1	74	0	1	3	2	1	4	0	888	888	2	888	1	2	3650	5	1	0	888	888	6	4	1	2	888	888	888	0	888	888	888	888	8	0	0	0	0	0	1	1	1	1	0	1	1	0
156	1	2	0	79	0	4	1	2	2	2	0	888	888	2	888	1	2	3650	4	0	1	0	1	1	5	1	4	888	888	888	0	888	888	888	888	5	1	1	1	0	3	1	1	1	1	1	1	1	0
157	1	1	1	92	0	1	3	2	2	2	0	34	888	2	888	1	2	10950	7	0	0	888	888	24	4	1	27	888	888	888	1	22	888	888	888	6	0	0	0	0	0	6	1	0	0	0	0	1	0
158	1	2	0	66	0	3	1	2	3	2	0	888	888	2	888	1	2	180	4	0	1	0	1	1	3	0	888	888	888	888	0	888	888	888	888	7	0	0	0	0	0	4	0	0	0	0	0	0	0
159	1	2	0	56	0	4	1	3	2	1	0	5	888	2	888	1	2	2555	4	0	1	2	888	1	1	0	888	888	888	888	0	888	888	888	888	7	0	1	0	0	1	12	1	0	1	0	0	0	0
160	1	2	0	52	0	4	1	16	2	1	0	888	888	2	3	1	4	3650	7	0	1	0	1	24	18	2	7	16	888	888	0	888	888	888	888	2	1	0	0	0	1	5	1	1	1	0	0	0	0
161	1	2	1	60	0	3	0	3	1	0	0	888	888	2	888	1	2	12045	3	1	1	0	1	1	10	0	888	888	888	888	1	15	888	888	888	10	1	1	1	0	3	45	1	0	1	0	0	0	0
162	1	2	0	74	0	3	1	2	1	0	0	888	888	2	888	1	2	8760	4	0	1	0	1	3	4	0	888	888	888	888	0	888	888	888	888	8	0	0	0	0	0	2	1	1	1	0	1	1	0
163	1	2	1	72	0	2	3	2	0	2	0	888	888	2	888	1	2	3650	5	1	1	0	3	0	4	0	888	888	888	888	0	888	888	888	888	6	0	1	0	0	1	12	1	0	1	1	0	1	0
164	1	2	1	62	0	4	2	2	0	1	0	888	888	2	888	1	2	2190	6	0	1	15	888	0	4	0	888	888	888	888	0	888	888	888	888	6	0	0	0	0	0	26	1	1	1	0	0	1	0
165	1	2	1	72	0	3	1	2	3	3	0	888	5	2	1	1	2	2190	4	0	0	888	888	0	11	0	888	888	888	888	0	888	888	888	888	6	1	0	1	1	3	4	1	0	1	0	0	1	0
166	1	2	1	77	0	3	3	2	0	2	0	888	888	2	888	1	2	4380	7	0	1	0	1	6	3	0	888	888	888	888	0	888	888	888	888	6	0	1	1	0	2	26	1	0	1	0	0	0	0
167	1	2	0	81	0	2	1	2	4	8	0	1	2	2	888	1	2	2190	8	0	1	0	1	0	13	2	16	5	888	888	0	888	888	888	888	8	0	0	0	0	0	1	1	1	1	0	1	1	0
168	1	2	1	83	0	2	3	2	0	3	0	888	888	2	888	1	2	3650	2	0	0	888	888	4	7	1	2	888	888	888	0	888	888	888	888	8	0	0	0	0	0	2	1	0	0	0	1	0	0
169	1	1	0	71	0	1	2	2	0	3	0	4	888	2	888	1	2	7300	10	0	0	888	888	0	10	0	888	888	888	888	0	888	888	888	888	10	0	0	0	0	0	2	1	1	1	1	1	1	0
170	1	2	0	76	0	2	1	2	1	2	0	888	888	2	888	0	2	730	1	0	1	30	888	0	6	0	888	888	888	888	0	888	888	888	888	8	0	0	0	0	0	1	1	0	0	0	0	1	0
171	1	2	1	71	0	1	3	2	0	3	0	8	1	2	888	1	3	6205	19	1	1	0	1	48	7	0	888	888	888	888	1	15	888	888	888	8	0	0	0	0	0	1	1	1	1	0	1	1	0
172	1	1	1	82	0	1	3	2	0	4	0	1	888	2	888	1	2	10950	4	0	0	888	888	6	6	0	888	888	888	888	0	888	888	888	888	3	0	1	0	0	1	2	1	0	1	1	1	1	0
173	1	3	1	71	0	4	3	2	0	2	0	888	1	2	888	1	3	7300	9	0	1	0	1	6	6	0	888	888	888	888	0	888	888	888	888	4	0	0	0	0	0	1	1	0	1	1	1	1	1
174	1	1	0	67	0	4	1	5	1	0	0	8	888	888	888	1	1	1095	6	1	1	0	1	0	4	1	28	888	888	888	1	23	888	888	888	6	0	0	0	1	1	25	1	1	1	1	0	0	0
175	1	1	0	89	0	2	1	2	1	2	0	4	888	2	888	1	2	14600	5	0	1	0	1	10	14	0	888	888	888	888	0	888	888	888	888	5	1	0	0	0	1	12	0	1	1	0	1	1	0
176	1	1	0	76	0	4	1	3	1	3	0	5	888	2	888	1	1	1825	6	0	1	0	1	0	4	0	888	888	888	888	0	888	888	888	888	8	0	0	0	0	0	12	1	0	1	0	0	1	0
177	1	1	1	67	0	1	1	2	2	5	0	6	888	888	888	1	1	2190	6	0	1	0	1	12	3	0	888	888	888	888	0	888	888	888	888	6	1	1	0	0	2	1	1	1	1	1	1	1	1
178	1	1	0	79	0	2	1	2	1	2	0	56	888	888	888	1	1	90	6	0	1	0	1	5	4	1	3	888	888	888	0	3	888	888	888	10	0	0	0	0	0	1	1	0	1	0	0	0	0
179	1	1	1	87	0	2	3	2	0	0	0	1	888	2	888	1	2	1825	5	0	0	888	888	12	9	1	1	888	888	888	1	888	888	888	888	7	0	0	0	0	0	2	1	0	1	0	1	1	0
180	1	1	0	80	0	2	1	2	1	2	0	4	888	888	7	1	4	1460	3	0	1	0	1	3	4	1	29	888	888	888	1	24	888	888	888	6	0	0	0	0	0	12	1	0	1	0	0	1	0
181	1	1	0	65	0	3	1	2	1	0	0	5	888	888	9	1	1	1095	9	0	0	888	888	4	9	0	888	888	888	888	0	888	888	888	888	5	0	0	0	0	0	1	1	0	1	0	0	1	0
182	1	1	0	63	0	2	1	10	3	5	0	6	2	888	888	1	1	6205	6	0	0	888	888	2	6	1	30	888	888	888	0	888	888	888	888	3	0	0	0	0	0	2	1	1	1	0	0	1	0
183	1	1	0	73	0	2	1	2	1	3	0	1	888	888	888	1	1	2555	6	0	1	0	1	4	8	1	3	888	888	888	0	888	888	888	888	6	0	0	0	0	0	4	0	0	0	0	0	0	0
184	1	1	0	44	0	3	0	3	0	0	0	1	888	2	888	1	2	5840	10	0	0	888	888	4	8	0	888	888	888	888	0	888	888	888	888	6	1	1	0	0	2	12	1	0	1	0	0	0	0
185	1	1	0	73	0	2	1	2	1	2	0	34	888	888	888	1	1	3285	7	0	1	0	1	0	4	0	888	888	888	888	0	888	888	888	888	6	0	0	0	0	0	4	1	0	1	1	1	1	0
186	1	1	1	67	0	1	1	1	3	1	0	12	888	888	2	1	4	10950	6	0	1	2	888	7	12	2	3	3	888	888	1	15	888	888	888	2	1	1	0	0	2	1	1	1	1	1	1	1	0
187	1	1	1	67	0	4	1	4	1	2	0	5	888	888	888	1	1	365	3	0	0	888	888	2	4	0	888	888	888	888	0	888	888	888	888	7	0	0	0	0	0	1	1	1	0	0	1	0	0
188	1	1	0	69	0	3	1	2	1	2	0	1	888	888	888	1	1	6205	3	1	1	5	888	5	10	0	888	888	888	888	0	888	888	888	888	5	0	0	0	0	0	2	1	0	1	0	1	1	0
189	1	1	0	78	0	1	1	2	1	2	0	1	888	888	3	1	1	10585	12	0	1	0	1	24	10	2	5	31	888	888	0	888	888	888	888	1	1	1	1	1	4	1	1	0	0	0	0	0	0
190	1	3	1	59	0	1	1	1	1	2	0	888	2	888	888	1	3	730	8	1	0	888	888	24	10	0	888	888	888	888	0	888	888	888	888	1	0	0	0	0	0	2	1	1	1	1	1	1	0
191	1	1	0	75	0	4	1	2	1	0	0	5	888	1	888	1	2	4745	3	0	1	0	1	0	5	0	888	888	888	888	0	888	888	888	888	7	0	0	0	0	0	2	1	0	0	0	0	1	0
192	1	1	0	67	0	4	1	2	2	1	0	4	888	2	5	1	2	9855	7	0	0	888	888	1	14	0	888	888	888	888	0	888	888	888	888	4	1	1	0	0	2	4	1	0	1	0	0	1	0
193	1	1	0	63	0	3	1	3	4	2	0	1	888	888	888	1	1	2555	5	0	0	888	888	0	3	1	3	888	888	888	0	888	888	888	888	7	0	0	0	0	0	6	1	0	0	0	1	1	0
194	1	1	0	67	1	4	1	2	1	2	0	1	888	888	888	1	1	365	5	0	0	888	888	2	5	3	1	18	18	888	1	1	888	888	888	10	0	0	0	0	0	2	0	0	0	0	0	0	0
195	1	2	1	65	0	1	3	1	0	8	0	888	888	2	888	1	2	1825	5	0	0	888	888	0	7	2	4	4	888	888	0	888	888	888	888	5	1	1	1	1	4	124	1	0	1	1	0	1	0
196	1	3	1	52	0	1	0	1	0	0	0	888	1	888	888	1	3	17155	4	1	1	0	1	120	6	2	14	14	888	888	0	888	888	888	888	1	0	0	1	1	2	4	1	0	1	0	0	0	0
197	1	1	0	61	0	3	1	2	1	2	0	14	888	888	888	1	1	5110	10	0	1	0	1	0	2	0	888	888	888	888	0	888	888	888	888	8	0	0	0	0	0	24	1	0	1	0	0	1	0
198	1	3	1	89	0	1	3	2	0	2	0	34	2	888	47	1	1	11315	11	0	0	888	888	8	6	0	888	888	888	888	0	888	888	888	888	7	0	0	0	0	0	1	1	1	1	1	1	1	0
199	1	1	0	75	0	3	2	2	0	2	0	1	888	888	888	1	1	13505	0	0	0	888	888	1	3	0	888	888	888	888	0	888	888	888	888	9	1	1	1	1	4	16	1	1	1	0	1	1	0
200	1	1	1	75	0	2	3	2	0	3	0	10	888	888	888	1	1	2555	5	1	0	888	888	0	4	0	888	888	888	888	0	888	888	888	888	5	0	0	0	0	0	1	0	0	1	0	0	1	0
201	1	1	0	76	0	2	1	2	1	2	0	14	888	888	888	1	1	2190	7	0	1	1	888	3	4	1	7	888	888	888	1	7	888	888	888	6	0	0	0	0	0	2	1	0	1	1	1	1	0
202	1	1	0	77	0	2	1	2	1	3	0	1	888	888	9	1	1	8760	11	0	1	0	1	1	5	1	10	888	888	888	0	888	888	888	888	7	0	0	0	0	0	124	1	0	1	0	0	1	0
203	1	1	1	62	0	4	1	2	3	2	0	1	888	888	888	1	1	575	5	0	0	888	888	1	10	1	5	888	888	888	0	888	888	888	888	6	0	0	0	0	0	1	1	0	1	1	1	1	0
204	1	1	1	69	0	3	1	2	1	3	0	1	888	2	888	1	1	4380	8	0	1	12	888	0	4	0	888	888	888	888	0	888	888	888	888	7	0	0	0	1	1	2	1	0	0	0	0	0	0
205	1	3	1	70	0	3	1	13	1	2	0	888	2	888	888	0	3	3650	1	1	1	0	1	3	8	0	888	888	888	888	0	888	888	888	888	8	0	1	0	0	1	1	1	0	1	0	0	0	0
206	1	3	1	71	0	0	1	1	2	3	0	888	2	888	888	0	3	6205	0	0	0	888	888	0	1	1	30	888	888	888	0	888	888	888	888	10	1	1	1	1	4	2	1	0	1	0	1	1	0
207	1	3	1	70	0	3	1	1	3	1	0	246	1	888	888	1	1	10220	8	0	0	888	888	12	8	4	8	23	6	6	1	8	888	888	888	5	0	0	0	0	0	12	1	1	1	1	0	1	0
208	1	3	1	77	0	0	3	1	0	4	0	888	2	888	888	1	3	1460	4	0	0	888	888	10	2	0	888	888	888	888	0	888	888	888	888	4	0	0	0	0	0	6	1	0	1	1	0	1	0
209	1	3	0	74	0	2	1	2	5	4	0	1	2	888	888	1	1	1825	8	0	1	0	1	4	3	0	888	888	888	888	0	888	888	888	888	8	1	0	0	0	1	2	0	0	1	0	0	0	0
210	1	3	1	73	0	2	2	1	1	3	0	888	2	888	888	1	3	6205	2	1	1	10	888	1	3	0	888	888	888	888	0	888	888	888	888	7	1	0	0	0	1	1	1	0	1	1	0	1	0
211	1	3	1	72	0	1	0	2	1	2	0	4	1	888	888	1	3	17155	11	0	1	0	1	15	5	0	888	888	888	888	0	888	888	888	888	8	0	0	0	0	0	4	1	0	1	0	0	0	0
212	1	2	0	66	0	3	1	3	1	2	0	888	888	2	888	1	2	2190	6	0	1	10	888	3	8	0	888	888	888	888	0	888	888	888	888	5	0	0	0	0	0	4	1	0	1	0	0	0	0
213	1	2	0	63	0	3	1	13	3	2	0	888	888	2	888	1	2	730	6	0	1	7	888	2	4	0	888	888	888	888	0	888	888	888	888	7	0	0	0	0	0	2	1	0	1	0	0	1	0
214	1	2	1	67	0	4	1	6	3	2	0	888	888	2	888	1	2	1095	5	0	0	888	888	2	7	0	888	888	888	888	0	888	888	888	888	7	0	0	0	0	0	2	1	1	1	0	0	1	0
215	1	1	0	75	0	3	1	2	1	1	0	46	888	2	888	1	1	1825	3	0	0	888	888	1	3	0	888	888	888	888	0	888	888	888	888	3	0	0	0	0	0	2	1	0	1	0	1	0	1
216	1	1	0	65	0	2	1	2	1	2	0	1	888	2	888	1	1	5110	8	0	1	0	1	0	13	3	14	1	5	888	2	25	26	888	888	10	0	0	0	0	0	1	1	0	1	0	0	1	0
217	1	3	0	77	0	3	1	2	1	2	0	888	2	888	888	1	3	10950	0	0	1	0	1	0	2	0	888	888	888	888	0	888	888	888	888	10	1	1	1	1	4	12	1	1	1	1	1	1	0
218	1	1	0	57	0	1	4	0	3	1	0	1	888	888	888	1	1	2190	4	1	1	4	888	12	2	1	30	888	888	888	0	888	888	888	888	8	1	1	0	0	2	1	1	0	1	0	0	1	0
219	1	2	1	54	0	4	1	3	3	2	0	888	888	2	1	1	2	6935	8	0	0	888	888	0	17	1	10	888	888	888	0	888	888	888	888	7	0	0	0	0	0	1	1	1	1	0	0	1	0
220	1	2	1	75	0	3	1	0	1	2	0	888	888	2	888	1	2	5475	6	0	0	888	888	2	3	1	2	888	888	888	1	2	888	888	888	9	0	0	0	0	0	1	1	1	1	0	1	1	0
221	1	2	0	72	0	2	0	2	0	0	0	888	888	2	888	1	2	730	6	0	0	888	888	0	4	0	888	888	888	888	0	888	888	888	888	3	1	1	0	0	2	24	1	0	0	0	0	0	0
222	1	2	0	64	0	3	1	3	2	2	0	888	888	2	888	1	2	5475	9	1	1	3	888	2	6	0	888	888	888	888	0	888	888	888	888	5	1	0	0	0	1	24	1	0	1	1	0	1	0
223	1	2	1	51	0	3	2	3	4	4	0	888	888	2	2	1	4	13505	2	1	0	888	888	0	4	0	888	888	888	888	0	888	888	888	888	6	1	0	1	1	3	2	1	1	1	0	1	1	0
224	1	2	1	71	0	4	1	2	2	1	0	888	888	2	888	1	2	3650	3	1	0	888	888	10	2	1	3	888	888	888	0	888	888	888	888	4	1	1	1	1	4	12	1	1	1	0	1	1	0
225	1	2	1	74	0	3	1	2	2	2	0	888	888	2	888	1	2	730	1	0	0	888	888	12	3	0	888	888	888	888	0	888	888	888	888	8	1	0	0	0	1	12	1	1	1	1	0	1	0
226	1	2	1	84	0	3	3	2	0	3	0	888	888	1	888	1	2	10950	6	0	0	888	888	6	8	0	888	888	888	888	0	888	888	888	888	4	0	1	0	0	1	12	1	0	0	1	0	1	0
227	1	2	0	64	0	4	1	2	1	2	0	888	888	2	888	1	2	3650	5	0	0	888	888	6	8	0	888	888	888	888	0	888	888	888	888	7	1	0	0	0	1	14	1	0	1	0	0	1	0
228	1	2	1	60	0	2	1	1	3	3	0	888	888	2	888	1	2	90	1	0	1	6	888	8	6	0	888	888	888	888	0	888	888	888	888	10	0	0	0	0	0	4	1	0	1	0	0	1	0
229	1	2	1	75	0	4	0	2	0	0	0	888	888	2	888	1	2	3650	1	0	0	888	888	1	1	0	888	888	888	888	0	888	888	888	888	6	1	0	0	0	1	4	1	0	0	0	0	1	0
230	1	2	0	76	0	4	1	17	1	2	0	888	888	2	888	1	2	5475	1	0	1	0	1	2	6	0	888	888	888	888	0	888	888	888	888	7	0	0	0	0	0	24	1	0	1	1	1	1	0
231	1	2	0	62	0	3	1	18	3	2	0	888	888	2	888	1	2	730	3	0	1	0	1	0	2	1	5	888	888	888	0	888	888	888	888	5	1	1	0	0	2	4	1	1	0	0	0	1	0
232	1	2	1	74	0	4	1	2	2	3	0	5	888	2	888	1	2	7300	9	0	0	888	888	4	8	0	888	888	888	888	1	15	888	888	888	4	1	1	0	0	2	14	1	0	1	0	0	1	0
233	1	2	0	68	0	3	1	2	2	2	0	888	888	2	888	1	2	5475	3	0	1	0	1	0	8	0	888	888	888	888	0	888	888	888	888	6	1	0	0	0	1	4	1	0	1	0	0	1	0
234	1	3	1	30	0	4	0	12	3	0	0	888	1	888	888	0	3	3650	1	0	0	888	888	0	1	0	888	888	888	888	0	888	888	888	888	10	888	888	888	888	888	5	1	1	1	1	0	0	0
235	1	1	0	47	0	1	1	0	5	3	0	5	2	2	888	1	2	3650	10	0	1	0	1	12	0	2	5	5	888	888	0	888	888	888	888	2	1	1	1	1	4	0	1	0	1	0	0	1	0
236	1	2	1	82	0	1	3	2	1	3	0	888	888	2	888	1	2	7300	5	0	0	888	888	1	10	0	888	888	888	888	0	888	888	888	888	3	0	0	0	0	0	1	1	1	1	0	0	1	0
237	1	3	1	67	0	3	3	2	1	2	0	4	1	2	888	1	3	1825	4	0	0	888	888	8	5	0	888	888	888	888	0	888	888	888	888	8	0	0	0	0	0	2	1	1	1	0	1	1	0
238	1	2	1	71	0	3	3	2	0	1	0	888	888	2	888	1	2	1460	777	0	0	888	888	0	5	0	888	888	888	888	0	888	888	888	888	7	0	1	0	0	1	12	1	0	1	0	0	0	0
239	1	2	1	74	0	2	1	2	1	2	0	888	888	2	888	1	2	9125	7	0	1	0	1	24	9	1	3	888	888	888	1	15	888	888	888	5	0	1	0	0	1	12	1	0	1	1	0	0	0
240	1	2	1	83	0	2	3	2	2	3	0	888	888	2	888	1	2	5475	3	0	1	8	888	6	5	0	888	888	888	888	0	888	888	888	888	9	0	0	0	0	0	2	1	0	1	0	1	1	0
241	1	1	1	76	0	2	2	2	0	3	0	2	888	2	888	1	1	365	5	0	0	888	888	0	2	0	888	888	888	888	0	888	888	888	888	7	0	0	0	0	0	2	1	1	1	1	1	1	0
242	1	2	0	69	0	4	1	2	1	2	0	888	888	2	888	1	2	1095	5	0	1	0	1	0	2	0	888	888	888	888	0	888	888	888	888	7	1	1	1	1	4	2	1	1	1	0	0	0	0
243	1	2	0	74	0	4	2	2	2	3	0	888	888	2	888	1	2	8760	5	0	1	10	888	0	6	0	888	888	888	888	0	888	888	888	888	9	0	0	0	0	0	12	1	0	0	0	0	1	0
244	1	2	0	60	0	3	0	19	1	0	0	888	888	2	888	1	2	6205	5	1	0	888	888	1	5	1	3	888	888	888	0	888	888	888	888	2	0	0	0	0	0	2	1	1	1	0	0	1	0
245	1	1	0	70	0	3	1	2	1	2	0	1	888	2	888	1	2	10950	7	0	1	8	888	4	8	0	888	888	888	888	0	888	888	888	888	5	0	0	0	0	0	2	1	0	1	0	0	1	0
246	1	1	0	50	0	3	1	4	3	2	0	1	888	888	888	1	1	395	6	0	0	888	888	2	4	1	1	888	888	888	1	1	888	888	888	8	0	0	0	0	0	12	1	0	1	0	0	0	0
247	1	2	0	55	0	3	1	3	2	0	0	888	888	2	888	1	2	1460	2	0	1	0	1	1	4	0	888	888	888	888	0	888	888	888	888	10	0	0	0	0	0	12	1	0	1	0	0	1	0
248	1	3	0	77	0	1	1	2	1	3	0	1	2	2	888	1	3	5475	9	0	1	0	1	0	3	0	888	888	888	888	0	888	888	888	888	1	1	1	0	0	2	12	1	0	0	0	0	0	0
249	1	1	0	82	0	4	1	2	1	4	0	2	888	2	888	1	1	7300	3	0	1	0	1	4	4	0	888	888	888	888	0	888	888	888	888	7	0	0	0	0	0	12	1	0	1	0	1	1	0
250	1	1	0	77	0	1	1	2	1	5	0	1	888	2	888	1	2	8030	6	0	1	0	1	0	8	1	3	888	888	888	1	25	888	888	888	6	0	0	0	0	0	12	1	0	1	0	0	1	0
251	1	1	1	55	0	3	3	2	2	2	0	16	888	888	2	1	1	4015	6	0	1	0	1	0	6	0	888	888	888	888	0	888	888	888	888	6	0	0	0	0	0	2	1	0	1	0	0	1	0
252	1	2	1	84	0	1	3	2	0	3	0	888	888	2	888	1	2	2190	6	0	0	888	888	6	4	0	888	888	888	888	0	888	888	888	888	10	0	0	0	0	0	2	1	1	1	1	1	1	0
253	1	1	1	69	0	3	0	2	3	0	0	1	888	1	27	1	4	1460	10	1	1	0	1	2	10	0	888	888	888	888	0	888	888	888	888	5	1	1	1	1	4	4	1	0	1	1	0	1	0
254	1	2	1	71	1	3	1	2	5	2	0	888	888	2	888	1	2	1095	2	0	1	8	888	0	4	0	888	888	888	888	0	888	888	888	888	7	0	0	0	0	0	1	1	0	1	0	0	1	0
255	1	2	1	74	0	2	3	2	1	3	0	888	888	2	4	1	4	365	2	0	0	888	888	2	7	0	888	888	888	888	0	888	888	888	888	9	1	1	0	0	2	2	1	1	1	0	1	1	0
256	1	2	1	75	0	3	3	2	0	2	0	888	888	2	888	1	2	3650	7	0	0	888	888	12	18	0	888	888	888	888	0	888	888	888	888	5	0	0	0	0	0	1	1	1	1	1	1	1	0
257	1	2	0	72	0	2	1	2	1	2	0	888	888	2	888	0	2	2190	2	0	1	0	1	2	2	0	888	888	888	888	0	888	888	888	888	8	0	0	0	0	0	12	1	1	1	0	1	1	0
258	1	2	1	58	0	3	1	1	2	3	0	888	888	2	888	1	2	10950	5	1	1	0	1	0	6	1	2	888	888	888	0	888	888	888	888	5	0	0	0	1	1	2	1	1	1	0	1	0	1
259	1	1	1	82	0	0	3	1	2	2	0	126	888	2	888	1	1	9125	8	0	0	888	888	3	8	1	3	888	888	888	0	888	888	888	888	5	0	0	0	0	0	1	1	0	1	0	0	1	0
260	1	2	1	71	0	1	3	1	0	1	0	888	888	2	888	1	2	3650	9	0	1	0	1	12	8	1	2	888	888	888	0	888	888	888	888	7	0	0	0	0	0	2	1	0	1	0	1	1	0
261	1	2	0	80	0	4	3	2	0	2	0	888	888	2	888	1	2	1825	4	1	1	0	1	4	6	0	888	888	888	888	2	12	12	888	888	8	0	0	1	1	2	12	1	0	0	0	0	0	0
262	1	2	1	81	0	3	1	2	2	2	0	888	888	2	888	0	2	7300	2	0	0	888	888	0	1	0	888	888	888	888	0	888	888	888	888	6	0	0	0	0	0	1	1	0	1	0	1	1	0
263	1	2	1	69	0	4	3	2	0	2	0	888	888	2	888	1	2	180	5	0	1	20	888	3	15	0	888	888	888	888	0	888	888	888	888	3	0	0	0	0	0	2	1	0	1	0	0	1	0
264	1	2	0	71	0	3	1	2	1	0	0	888	888	2	888	1	2	5475	6	0	1	30	888	0	4	1	23	888	888	888	0	888	888	888	888	6	0	0	0	0	0	1	1	1	1	0	1	1	1
265	1	2	1	49	0	3	4	0	1	0	0	888	888	2	888	1	2	3650	4	1	1	20	888	4	4	2	30	31	888	888	0	888	888	888	888	7	0	0	0	0	0	2	1	1	1	0	0	0	0
266	1	2	0	83	0	3	1	2	2	3	0	888	2	2	888	1	2	4015	10	0	1	0	1	3	6	1	10	888	888	888	0	888	888	888	888	6	0	0	0	0	0	1	1	1	1	1	0	0	0
267	1	2	1	75	0	3	3	2	3	2	0	888	888	2	888	1	2	4380	6	0	0	888	888	4	4	1	33	888	888	888	0	888	888	888	888	3	1	1	0	0	2	2	1	1	1	1	1	1	0
268	1	2	1	75	0	3	1	1	2	3	0	888	888	2	888	0	2	4745	7	0	0	888	888	2	6	0	888	888	888	888	0	888	888	888	888	5	0	0	0	0	0	124	1	0	1	1	1	1	0
269	1	2	0	69	0	1	1	2	2	2	0	888	888	2	888	1	2	1825	7	0	1	2	888	3	9	0	888	888	888	888	0	888	888	888	888	6	1	0	0	0	1	2	0	0	1	0	1	1	0
270	1	2	0	57	0	3	1	0	3	3	0	888	888	2	888	1	2	150	3	0	1	10	888	10	2	0	888	888	888	888	0	888	888	888	888	6	0	0	0	0	0	4	1	1	1	0	0	1	0
271	1	2	1	66	0	3	2	2	0	0	0	888	888	2	888	1	2	1825	5	0	1	35	888	1	3	0	888	888	888	888	0	888	888	888	888	8	0	0	0	0	0	26	1	1	1	1	1	1	0
272	1	2	1	65	0	3	1	2	1	1	0	888	888	2	888	1	4	1825	8	1	1	0	4	2	10	0	888	888	888	888	0	888	888	888	888	7	0	0	0	0	0	24	1	1	1	1	0	0	0
273	1	2	1	72	0	2	1	1	2	3	0	888	888	2	888	1	2	3650	8	0	0	888	888	4	8	0	888	888	888	888	0	888	888	888	888	8	1	1	1	1	4	4	1	1	1	1	1	1	0
274	1	2	1	61	0	4	1	3	1	1	0	888	888	2	888	1	2	7300	6	0	1	40	888	1	8	1	2	888	888	888	1	25	888	888	888	1	0	0	0	0	0	2	1	1	1	0	1	1	0
275	1	2	1	73	0	2	1	2	1	3	0	888	888	2	888	1	2	5475	8	0	0	888	888	4	3	0	888	888	888	888	0	888	888	888	888	6	0	0	0	0	0	1	1	1	1	0	1	1	0
276	1	2	1	81	0	3	3	2	0	2	0	1	888	2	888	1	2	5840	9	0	0	888	888	2	7	0	888	888	888	888	0	888	888	888	888	5	0	0	0	0	0	6	1	1	1	1	1	1	0
277	1	2	1	70	0	3	0	2	1	8	0	888	888	2	888	1	2	1825	1	0	0	888	888	3	1	0	888	888	888	888	0	888	888	888	888	8	0	0	0	0	0	124	1	0	0	0	0	0	0
278	1	2	0	73	0	2	1	2	2	3	0	888	888	2	888	1	2	1460	4	0	1	0	1	0	4	0	888	888	888	888	1	15	888	888	888	10	0	0	0	0	0	1	1	1	0	0	0	1	0
279	1	2	1	71	0	4	1	2	1	2	0	888	888	2	888	1	2	5475	4	1	1	0	1	0	7	0	888	888	888	888	0	888	888	888	888	6	0	0	0	0	0	124	1	0	1	1	0	1	0
280	1	2	1	70	0	3	1	2	1	2	0	888	888	2	888	1	2	5840	8	1	1	0	1	0	16	0	888	888	888	888	0	888	888	888	888	1	0	0	0	0	0	14	1	1	1	0	1	0	0
281	1	3	0	82	0	4	3	2	1	2	0	888	2	888	888	1	3	10950	2	0	1	0	1	2	3	0	888	888	888	888	0	888	888	888	888	5	0	0	0	0	0	5	1	1	1	1	0	0	0
282	1	3	1	30	0	4	0	20	1	0	0	888	1	888	888	0	3	3650	2	0	0	888	888	0	1	0	888	888	888	888	0	888	888	888	888	8	1	1	0	0	2	5	1	1	1	0	0	0	0
283	1	3	0	73	0	2	4	3	0	3	0	1	1	2	2	1	3	1460	12	0	0	888	888	0	5	1	34	888	888	888	0	888	888	888	888	3	0	0	0	0	0	2	1	1	1	0	0	1	0
284	1	1	1	88	0	3	3	2	2	1	0	1	888	888	4	1	1	730	6	1	0	888	888	2	14	1	35	888	888	888	1	27	888	888	888	5	0	0	0	0	0	4	1	0	1	0	1	1	0
285	1	2	0	73	0	3	1	2	3	3	0	888	888	2	888	1	2	365	10	0	1	0	1	6	4	1	14	888	888	888	1	14	888	888	888	10	1	0	0	0	1	2	1	1	1	0	0	1	1
286	1	1	1	77	0	2	2	2	0	2	0	1	888	2	888	1	2	3650	7	0	0	888	888	10	12	0	888	888	888	888	0	888	888	888	888	5	0	1	0	0	1	24	1	0	1	0	1	1	0
287	1	2	0	60	0	3	1	3	1	0	0	888	888	2	888	1	2	365	2	0	0	888	888	0	3	1	14	888	888	888	0	888	888	888	888	6	0	0	0	0	0	1	1	1	1	1	1	1	0
288	1	2	1	66	0	4	1	2	2	2	0	888	888	2	888	1	2	730	5	0	1	20	888	1	7	1	10	888	888	888	1	10	888	888	888	8	0	0	0	0	0	4	1	0	0	0	1	1	0
289	1	3	1	51	0	3	1	3	1	2	0	888	2	888	888	1	3	2190	5	1	1	5	888	3	3	1	10	888	888	888	0	888	888	888	888	5	0	0	0	0	0	0	1	0	0	0	0	0	0
290	1	2	1	60	1	3	4	2	1	0	0	1	888	2	888	1	2	2555	9	1	1	15	888	0	13	2	2	1	888	888	1	1	888	888	888	6	0	0	0	0	0	15	1	1	1	1	0	1	0
291	1	2	1	52	0	2	0	2	4	0	0	888	888	2	3	1	2	3650	5	0	0	888	888	6	6	0	888	888	888	888	0	888	888	888	888	5	0	0	0	0	0	2	1	1	1	0	0	0	0
292	1	2	0	89	0	3	1	2	1	3	0	888	888	2	888	1	2	7300	1	0	0	888	888	4	5	0	888	888	888	888	0	888	888	888	888	8	0	0	0	0	0	1	1	1	1	0	0	0	0
293	1	3	1	33	0	4	0	16	2	0	0	888	1	888	888	0	3	9855	1	0	0	888	888	0	1	0	888	888	888	888	0	888	888	888	888	9	0	0	0	0	0	45	1	1	1	1	0	0	0
294	1	1	0	71	0	3	1	2	1	1	0	14	888	888	888	1	1	1095	6	0	0	888	888	2	6	0	888	888	888	888	0	888	888	888	888	6	0	0	0	0	0	1	1	0	1	0	0	0	0
295	1	2	1	58	0	4	1	6	1	1	0	888	888	2	888	0	2	365	0	0	0	888	888	1	1	0	888	888	888	888	0	888	888	888	888	8	0	0	0	0	0	1	1	0	1	0	0	0	0
296	1	1	1	81	0	1	3	2	0	2	0	4	888	888	888	1	1	180	3	0	0	888	888	3	2	0	888	888	888	888	0	888	888	888	888	6	0	0	0	0	0	1	1	0	0	0	0	0	0
297	1	1	1	89	0	1	3	2	1	3	0	1	888	888	888	1	1	10950	4	0	0	888	888	4	7	0	888	888	888	888	0	888	888	888	888	7	0	0	0	0	0	1	1	0	0	0	0	0	0
298	1	2	1	61	1	1	3	15	2	4	0	888	888	1	888	1	2	9125	3	0	1	20	888	0	8	0	888	888	888	888	0	888	888	888	888	10	0	0	0	0	0	1	1	1	1	0	1	1	1
299	1	1	0	66	0	3	1	2	1	1	0	1	888	888	888	1	1	3650	4	0	0	888	888	6	0	0	888	888	888	888	0	888	888	888	888	8	1	0	0	1	2	1	1	1	1	1	0	1	0
300	1	1	1	83	0	0	3	2	1	3	0	4	888	888	888	1	1	3650	4	0	0	888	888	2	3	0	888	888	888	888	0	888	888	888	888	7	0	0	0	1	1	1	1	0	1	0	0	1	0
301	1	1	1	58	1	0	3	0	1	3	0	1	888	2	4	1	2	730	3	0	1	10	888	0	9	1	1	888	888	888	2	1	15	888	888	1	0	0	0	0	0	4	1	1	1	1	1	1	0
302	3	3	0	62	0	2	1	3	1	2	0	888	1	888	888	0	3	2190	3	0	1	0	1	2	1	0	888	888	888	888	0	888	888	888	888	6	1	1	1	0	3	12	1	0	1	0	0	0	0
303	3	3	1	22	0	3	0	21	3	0	0	888	1	888	888	0	3	2190	1	0	1	4	888	10	4	1	35	888	888	888	0	888	888	888	888	6	888	888	888	888	888	2	1	0	1	0	0	0	0
304	3	3	1	56	0	2	1	1	2	3	0	888	1	888	888	1	3	12410	5	0	1	30	888	3	11	0	888	888	888	888	1	15	888	888	888	6	1	0	0	0	1	1	1	0	1	0	0	0	0
305	3	3	0	46	0	4	0	3	2	0	0	888	1	888	888	0	3	365	3	0	0	888	888	3	2	0	888	888	888	888	0	888	888	888	888	7	0	1	1	0	2	2	1	0	0	0	0	0	0
306	3	3	0	61	0	1	1	11	2	3	0	2	3	2	24	0	2	10950	11	0	0	888	888	0	16	0	888	888	888	888	1	5	888	888	888	5	0	1	0	0	1	2	1	1	1	1	0	0	0
307	3	3	1	52	0	2	1	1	3	2	0	10	1	888	888	1	3	7300	9	0	1	0	1	0	8	0	888	888	888	888	0	888	888	888	888	7	0	0	0	0	0	12	1	1	1	0	1	1	0
308	3	3	0	22	0	3	0	11	2	0	0	888	1	888	888	1	3	7300	2	0	0	888	888	3	5	0	888	888	888	888	0	888	888	888	888	8	0	0	0	0	0	2	1	1	0	0	1	1	0
309	3	3	0	64	0	2	1	2	1	3	0	888	2	888	888	0	3	4745	3	1	1	0	1	0	3	0	888	888	888	888	0	888	888	888	888	7	1	0	0	0	1	24	1	0	1	0	0	1	0
310	3	3	1	42	0	1	2	1	4	4	0	888	1	888	26	1	3	5475	11	0	1	0	1	2	13	0	888	888	888	888	1	28	888	888	888	7	1	0	0	0	1	4	1	0	1	0	0	0	0
311	3	3	1	64	0	2	3	1	0	2	0	1	2	2	888	1	1	9490	12	0	1	40	888	10	6	3	5	14	2	888	0	888	888	888	888	5	0	0	0	0	0	4	1	1	1	0	1	1	0
312	3	3	0	40	0	4	0	3	2	0	0	888	1	888	23	1	4	6205	4	0	0	888	888	12	5	0	888	888	888	888	0	888	888	888	888	2	0	0	0	0	0	12	1	0	1	0	0	0	0
313	3	3	1	43	0	4	1	6	3	2	0	888	1	888	69	0	4	6935	1	1	0	888	888	1	6	1	7	888	888	888	0	888	888	888	888	6	0	1	1	0	2	4	1	0	1	0	0	0	0
314	3	3	1	57	0	0	4	1	2	5	0	888	12	888	888	0	3	7300	3	0	1	40	888	12	8	1	14	888	888	888	1	14	888	888	888	10	0	0	0	0	0	1	1	1	1	0	0	1	0
315	3	3	1	46	0	4	0	6	1	0	0	888	12	888	888	1	3	730	2	1	1	20	888	1	1	0	888	888	888	888	0	888	888	888	888	5	0	0	0	0	0	12	1	1	1	0	0	0	0
316	3	3	1	51	0	1	1	2	2	3	0	888	1	888	888	1	3	3650	2	0	1	20	888	12	2	1	10	888	888	888	0	888	888	888	888	5	0	1	1	1	3	12	1	1	1	0	0	1	0
317	3	3	1	60	0	1	1	2	4	3	0	888	2	888	888	1	3	3650	2	0	1	20	888	1	5	0	888	888	888	888	0	888	888	888	888	6	0	0	0	0	0	2	1	1	1	0	1	1	0
318	3	3	1	62	0	1	1	2	2	3	0	888	1	888	888	1	3	365	5	0	1	25	888	1	1	1	5	888	888	888	0	888	888	888	888	7	1	1	0	0	2	2	1	0	1	0	0	0	0
319	3	3	1	41	0	2	1	2	3	2	0	888	1	888	3	1	4	9855	5	0	0	888	888	1	9	0	888	888	888	888	0	888	888	888	888	7	1	1	1	1	4	4	1	0	1	0	0	0	0
320	3	3	0	64	0	3	1	2	1	2	0	1	1	888	888	0	3	3650	5	0	0	888	888	0	6	0	888	888	888	888	0	888	888	888	888	5	1	0	0	0	1	4	1	1	1	0	0	1	0
321	3	1	1	42	0	2	1	0	4	1	0	7	888	888	7	0	1	15330	4	0	0	888	888	12	1	1	6	888	888	888	1	25	888	888	888	6	1	0	1	1	3	1	1	1	1	0	0	0	0
322	3	1	0	34	0	3	0	0	1	0	0	7	888	888	888	0	1	12410	3	0	0	888	888	2	2	2	2	2	888	888	0	888	888	888	888	7	0	1	0	0	1	2	1	0	1	0	0	1	0
323	3	1	0	30	0	3	0	4	3	0	0	7	888	888	888	0	1	9125	1	0	0	888	888	2	2	0	888	888	888	888	0	888	888	888	888	8	0	1	0	0	1	2	1	1	1	0	0	1	0
324	3	1	1	53	0	1	0	0	2	0	0	7	1	888	888	1	1	19710	4	0	0	888	888	5	3	0	888	888	888	888	0	888	888	888	888	5	1	0	0	0	1	4	1	1	1	0	1	1	0
325	3	1	0	53	0	3	2	7	0	0	0	1	888	888	7	0	1	210	6	0	0	888	888	2	15	0	888	888	888	888	0	888	888	888	888	7	1	0	0	0	1	4	1	1	1	0	0	1	0
326	3	2	1	54	0	1	2	0	4	3	0	888	888	2	2	0	4	11315	8	1	1	0	2	2	8	4	6	30	36	37	0	888	888	888	888	8	1	0	0	0	1	4	1	0	1	1	1	0	0
327	3	1	0	60	0	3	2	20	0	2	0	7	888	888	3	0	1	10950	6	0	0	888	888	0	3	0	888	888	888	888	0	888	888	888	888	7	0	0	0	1	1	5	1	0	1	0	0	1	0
328	3	1	1	56	0	1	0	1	0	0	0	1	888	1	888	0	2	16060	4	0	1	0	1	0	4	0	888	888	888	888	0	888	888	888	888	10	0	0	0	0	0	2	1	0	1	1	1	1	1
329	3	1	0	35	0	4	0	0	2	0	0	7	888	888	888	0	1	13140	2	0	0	888	888	24	5	2	27	27	888	888	2	22	22	888	888	6	0	1	0	0	1	3	1	1	1	1	0	0	0
330	3	2	0	67	0	3	1	2	3	4	0	888	888	2	888	0	2	3650	1	0	0	888	888	2	4	0	888	888	888	888	0	888	888	888	888	8	1	1	0	0	2	26	1	0	1	0	0	1	0
331	3	2	0	74	0	1	1	2	1	0	0	888	3	2	4	0	2	2920	8	0	1	0	1	2	8	0	888	888	888	888	0	888	888	888	888	10	0	1	0	0	1	1	0	0	1	0	0	0	0
332	3	1	0	57	0	2	1	13	2	3	0	1	888	888	888	0	1	2920	7	0	1	0	1	0	7	1	5	888	888	888	0	888	888	888	888	6	1	0	0	0	1	26	1	0	1	0	1	0	0
333	3	1	1	57	0	2	2	1	1	2	0	27	888	888	888	0	1	730	3	0	0	888	888	4	9	2	8	3	888	888	1	15	888	888	888	7	1	0	1	1	3	16	1	0	1	0	1	1	0
334	3	3	0	63	0	1	1	0	3	1	0	888	2	888	888	0	3	3285	6	0	1	0	1	0	7	1	3	888	888	888	0	888	888	888	888	7	1	1	0	0	2	1	1	0	0	0	0	0	0
335	3	3	1	57	0	1	3	1	2	5	0	888	25	888	888	0	3	1095	0	0	1	10	888	4	3	1	10	888	888	888	1	15	888	888	888	4	888	888	888	888	888	2	1	1	1	1	1	1	0
336	3	3	0	29	0	2	0	11	4	0	0	888	1	888	888	0	3	180	2	0	1	20	888	6	4	0	888	888	888	888	0	888	888	888	888	6	1	0	0	0	1	12	1	1	1	0	0	0	0
337	3	3	1	62	0	2	3	2	2	3	0	888	5	888	2	0	4	14600	7	0	1	13	888	2	8	0	888	888	888	888	0	888	888	888	888	8	1	1	0	0	2	1	1	1	1	0	1	1	0
338	3	3	1	19	0	3	0	22	3	0	0	888	1	888	888	0	3	6205	1	0	0	888	888	3	1	0	888	888	888	888	0	888	888	888	888	9	1	1	1	0	3	2	1	0	0	0	0	1	0
339	3	3	1	38	0	2	1	1	4	3	0	888	1	888	888	0	3	730	1	0	1	15	888	4	3	0	888	888	888	888	0	888	888	888	888	8	1	1	0	0	2	4	1	0	1	0	0	0	0
340	3	3	1	60	0	1	1	1	1	2	0	888	1	888	888	0	3	17520	8	0	1	15	888	8	3	2	9	36	888	888	1	29	888	888	888	3	0	1	0	0	1	12	1	0	1	1	0	1	0
341	3	3	0	53	0	2	1	11	1	2	0	888	1	888	888	0	3	1095	6	0	1	0	1	6	2	0	888	888	888	888	0	888	888	888	888	7	1	0	1	1	3	12	1	0	1	0	0	1	0
342	3	3	1	47	0	2	1	1	3	2	0	888	2	888	888	0	3	2920	3	0	1	20	888	2	3	1	31	888	888	888	0	888	888	888	888	6	1	1	1	1	4	1	1	1	1	0	0	1	0
343	3	3	1	53	0	2	1	0	4	3	0	888	1	888	888	0	3	5490	7	0	1	40	888	2	3	2	30	30	888	888	1	30	888	888	888	3	0	1	1	1	3	1	1	1	1	1	0	0	0
344	3	3	1	54	0	3	1	1	1	3	0	888	1	888	888	0	3	3650	2	0	1	10	888	0	3	0	888	888	888	888	0	888	888	888	888	5	0	0	0	0	0	2	1	0	1	0	0	0	0
345	3	3	1	58	0	2	1	11	2	3	0	888	1	888	888	0	3	3650	4	1	1	0	1	0	9	0	888	888	888	888	0	888	888	888	888	6	1	1	0	0	2	24	1	0	1	0	1	1	0
346	3	3	1	53	1	2	4	15	4	4	0	888	1	888	888	0	3	2920	4	0	0	888	888	5	10	0	888	888	888	888	1	2	888	888	888	1	1	0	0	0	1	4	1	0	1	0	0	1	0
347	3	3	1	57	0	1	1	1	2	4	0	2	2	2	888	0	2	6205	10	0	1	20	888	3	24	0	888	888	888	888	1	10	888	888	888	1	1	0	1	1	3	26	0	0	0	0	0	0	0
348	3	3	0	63	0	2	1	3	1	3	0	888	12	2	888	0	2	3650	6	0	1	0	1	0	9	0	888	888	888	888	1	15	888	888	888	5	1	1	0	0	2	4	1	1	1	0	1	1	0
349	3	3	1	61	0	2	4	3	1	1	0	1	2	2	2	0	2	5475	5	1	1	0	1	6	20	0	888	888	888	888	1	15	888	888	888	6	0	1	0	0	1	1	1	0	1	0	1	0	0
350	3	3	1	53	0	3	1	2	2	2	0	1	1	888	888	0	1	3650	7	0	1	10	888	6	15	3	16	16	5	888	0	888	888	888	888	2	0	1	0	0	1	1	1	0	1	0	0	1	0
351	3	3	1	50	0	2	1	15	1	2	0	888	1	888	888	0	3	3650	2	0	0	888	888	0	1	0	888	888	888	888	0	888	888	888	888	2	0	1	0	0	1	2	1	0	1	0	0	0	0
352	3	3	1	79	0	1	1	2	1	2	0	888	1	888	2	0	4	5475	8	0	0	888	888	0	5	0	888	888	888	888	0	888	888	888	888	8	1	0	0	0	1	4	1	1	1	1	1	1	0
353	3	3	0	79	0	2	2	2	0	3	0	5	26	888	888	0	3	13870	6	0	1	30	888	6	2	3	14	14	14	888	2	14	14	888	888	7	0	0	0	0	0	2	1	0	1	0	0	1	0
354	3	3	1	72	0	4	2	1	3	0	0	888	2	888	888	0	3	240	2	0	1	0	1	0	2	0	888	888	888	888	0	888	888	888	888	7	0	1	0	0	1	5	1	0	1	1	0	0	0
355	3	3	0	70	0	2	1	2	1	3	0	888	2	888	888	0	3	365	4	0	1	0	1	12	7	0	888	888	888	888	1	15	888	888	888	5	0	1	0	0	1	12	1	0	1	0	0	0	0
356	3	1	0	77	0	3	1	2	1	3	0	1	888	888	888	0	1	1460	1	1	0	888	888	8	2	0	888	888	888	888	0	888	888	888	888	7	0	1	0	0	1	4	0	0	1	0	0	1	0
357	3	3	1	70	0	1	1	2	1	4	0	888	1	888	888	0	3	9490	5	0	1	0	1	2	13	2	5	30	888	888	0	888	888	888	888	4	1	0	1	1	3	2	1	1	1	0	1	0	0
358	3	3	0	69	0	1	1	2	1	4	0	888	2	888	4	0	3	10220	3	0	1	0	1	2	6	0	888	888	888	888	0	888	888	888	888	7	0	1	0	0	1	12	1	0	1	0	0	0	0
359	3	3	1	71	0	1	1	1	1	2	0	888	1	888	4	0	3	18250	8	0	0	888	888	1	7	0	888	888	888	888	0	888	888	888	888	7	0	1	0	0	1	14	1	0	0	0	0	0	0
360	3	3	1	67	0	1	3	1	1	3	0	888	1	2	888	0	3	13505	9	0	0	888	888	10	1	0	888	888	888	888	0	888	888	888	888	7	0	1	0	0	1	24	1	0	1	0	0	1	0
361	3	3	0	68	0	2	1	2	1	2	0	888	2	888	888	1	3	4015	3	0	1	0	1	3	3	0	888	888	888	888	0	888	888	888	888	8	0	1	0	0	1	1	1	0	1	0	1	1	0
362	2	3	0	67	0	4	1	2	2	2	0	888	2	888	14	1	3	2190	7	0	1	0	1	0	10	0	888	888	888	888	1	15	888	888	888	6	0	1	0	0	1	4	1	0	0	0	0	1	0
363	3	3	0	70	0	4	1	2	1	2	0	888	2	888	888	1	3	730	2	0	1	0	4	0	5	0	888	888	888	888	0	888	888	888	888	10	0	0	0	0	0	1	1	0	0	0	0	0	0
364	3	3	1	75	0	3	0	3	0	0	0	888	2	888	888	0	3	730	0	1	1	15	888	1	2	2	2	35	888	888	0	888	888	888	888	8	888	888	888	888	888	4	1	0	1	1	1	1	0
365	3	3	1	67	0	4	1	2	1	2	0	888	1	888	888	0	3	7320	2	0	0	888	888	2	1	0	888	888	888	888	0	888	888	888	888	7	0	1	0	0	1	1	1	0	1	0	0	0	0
366	3	3	0	73	0	2	1	2	1	3	0	888	7	888	888	1	3	18615	4	0	1	7	888	4	1	0	888	888	888	888	0	888	888	888	888	3	0	0	0	0	0	1	1	1	1	1	1	1	0
367	3	3	1	65	0	2	1	1	3	4	0	888	2	888	1	0	3	2190	1	0	1	0	1	6	2	0	888	888	888	888	0	888	888	888	888	6	1	1	1	1	4	24	1	0	1	0	0	0	0
368	3	3	1	70	0	3	1	1	1	2	0	4	2	888	888	0	3	3650	5	0	1	0	1	2	3	0	888	888	888	888	0	888	888	888	888	5	1	0	0	0	1	4	1	0	1	0	0	0	0
369	3	3	1	69	0	1	1	2	1	999	0	888	2	2	888	1	2	1460	5	0	1	18	888	3	4	0	888	888	888	888	0	888	888	888	888	5	0	1	0	0	1	2	1	0	1	1	1	1	0
370	3	3	0	67	0	2	1	2	2	5	0	888	12	2	1	0	3	17155	8	0	1	0	1	0	11	0	888	888	888	888	0	888	888	888	888	7	1	0	0	0	1	4	1	1	1	0	1	1	0
371	3	3	1	65	0	2	1	1	1	3	0	888	1	888	888	1	3	6570	10	0	1	0	1	0	4	0	888	888	888	888	0	888	888	888	888	1	0	1	0	0	1	1	0	0	1	0	1	0	0
372	3	3	1	72	0	1	1	1	1	2	0	888	5	888	888	0	3	2920	4	0	0	888	888	1	1	1	7	888	888	888	0	888	888	888	888	9	1	1	0	1	3	4	1	0	1	1	1	1	1
373	3	3	0	73	0	2	1	2	3	3	0	888	2	888	888	0	3	4015	4	0	1	0	1	2	3	0	888	888	888	888	0	888	888	888	888	6	0	1	0	0	1	2	1	0	1	0	0	0	0
374	3	3	1	71	0	1	1	1	1	2	0	888	1	888	888	1	3	2920	7	0	1	0	1	4	8	0	888	888	888	888	0	888	888	888	888	6	1	0	1	1	3	4	0	0	1	1	0	0	0
375	3	3	1	65	0	3	2	2	0	1	0	888	25	888	23	0	3	4380	12	0	1	0	1	1	8	0	888	888	888	888	0	888	888	888	888	5	0	1	0	0	1	4	1	0	1	0	1	1	0
376	3	3	0	68	0	4	1	2	1	0	0	888	2	888	888	0	3	3650	2	0	1	0	1	0	1	0	888	888	888	888	0	888	888	888	888	5	1	1	1	1	4	4	1	0	1	1	1	1	0
377	3	3	0	76	0	2	1	2	1	1	0	1	2	2	888	1	3	13140	8	0	1	0	1	2	27	1	31	888	888	888	1	15	888	888	888	5	1	1	0	0	2	12	1	0	1	0	1	1	0
378	3	3	0	68	0	3	3	2	1	4	0	888	2	888	888	0	3	5475	2	0	1	0	1	3	2	0	888	888	888	888	0	888	888	888	888	1	0	1	0	0	1	1	1	1	1	0	0	0	0
379	3	3	0	70	0	3	1	2	2	2	0	888	2	888	888	0	3	3650	4	0	1	30	888	0	7	2	16	10	888	888	0	888	888	888	888	5	1	0	0	0	1	4	1	0	1	0	0	1	0
380	3	3	1	71	0	1	1	2	3	3	0	888	2	888	888	0	3	2920	3	0	1	0	1	2	2	0	888	888	888	888	0	888	888	888	888	8	1	0	0	0	1	2	1	1	1	0	1	1	0
381	3	3	0	80	0	1	1	2	1	3	0	1	2	888	37	0	1	8395	8	0	1	0	1	15	5	2	3	14	888	888	2	3	14	888	888	7	0	1	0	0	1	1	1	1	1	1	0	0	0
382	3	3	1	78	0	2	3	1	0	1	0	888	7	888	888	0	3	21900	3	0	0	888	888	0	3	0	888	888	888	888	0	888	888	888	888	7	888	888	888	888	888	4	1	0	1	0	1	0	0
383	3	3	1	74	0	3	3	2	1	3	0	34	2	888	888	1	1	1460	7	0	1	4	888	0	4	0	888	888	888	888	0	888	888	888	888	3	0	0	0	0	0	2	1	0	1	0	0	1	0
384	3	3	1	59	0	2	3	1	2	1	0	888	1	888	888	1	3	1825	7	0	1	0	1	3	1	1	2	888	888	888	0	888	888	888	888	5	1	0	1	1	3	2	1	1	1	0	0	0	0
385	3	3	1	54	0	2	1	1	3	2	0	2	2	2	888	0	2	8760	6	0	1	20	888	12	10	1	5	888	888	888	0	888	888	888	888	5	1	0	0	0	1	1	1	1	1	0	1	1	0
386	3	3	1	24	0	3	0	0	3	0	0	888	1	2	888	1	3	5475	0	0	0	888	888	16	4	1	6	888	888	888	0	888	888	888	888	5	888	888	888	888	888	1	1	1	1	1	0	1	0
387	3	1	0	61	0	3	1	3	1	2	0	1	888	888	888	1	1	2190	2	0	0	888	888	1	2	0	888	888	888	888	0	888	888	888	888	6	0	1	0	0	1	12	1	0	1	0	0	0	0
388	3	1	0	21	0	3	0	13	2	0	0	7	888	888	888	0	1	6570	0	0	1	3	888	0	0	0	888	888	888	888	0	888	888	888	888	8	888	888	888	888	888	23	0	0	1	0	1	0	0
389	3	2	0	20	0	3	0	22	4	0	0	888	888	1	888	0	2	2190	2	0	1	10	888	1	5	1	2	888	888	888	0	888	888	888	888	6	0	0	0	0	0	6	1	1	1	0	0	1	0
390	3	2	1	49	0	2	1	1	1	0	0	888	888	2	11	1	2	1098	5	0	0	888	888	3	22	1	5	888	888	888	1	15	888	888	888	7	0	0	0	0	0	4	1	0	0	0	0	0	0
391	3	2	0	23	0	3	0	22	3	0	0	888	888	1	888	0	2	7665	2	0	0	888	888	2	4	0	888	888	888	888	0	888	888	888	888	8	0	0	0	0	0	12	1	0	1	0	0	0	0
392	3	2	0	27	0	2	0	13	6	0	0	888	888	1	888	0	2	1825	1	0	1	20	888	1	6	0	888	888	888	888	0	888	888	888	888	10	0	0	0	0	0	2	1	1	0	0	0	0	0
393	3	3	1	73	1	2	0	2	0	0	0	4	1	888	888	1	3	10950	2	0	0	888	888	5	5	1	5	888	888	888	0	888	888	888	888	9	0	0	0	0	0	4	1	1	1	1	1	1	0
394	3	1	1	18	0	2	0	13	4	0	0	6	888	888	888	1	1	2190	2	0	0	888	888	0	3	0	888	888	888	888	0	888	888	888	888	7	1	1	0	0	2	24	1	0	1	0	1	1	0
395	3	2	0	69	0	3	1	2	6	4	0	888	888	2	888	1	2	1095	4	0	1	0	4	6	2	0	888	888	888	888	0	888	888	888	888	7	0	0	0	0	0	2	1	1	1	0	0	0	0
396	3	1	1	84	0	1	1	1	3	2	0	4	888	888	888	1	1	5475	4	0	0	888	888	2	4	0	888	888	888	888	0	888	888	888	888	8	0	0	0	0	0	1	1	0	1	0	0	0	0
397	3	3	1	57	0	4	0	20	1	0	0	888	1	888	888	1	3	1095	0	0	1	0	1	3	4	0	888	888	888	888	0	888	888	888	888	6	888	888	888	888	888	5	1	1	1	0	0	0	0
398	3	3	1	62	0	1	1	11	1	3	0	888	1	888	888	0	3	5475	0	0	0	888	888	10	1	0	888	888	888	888	0	888	888	888	888	6	1	1	0	0	2	4	1	0	1	1	1	1	0
399	3	3	1	72	0	1	1	2	0	2	0	888	1	888	888	0	3	14600	5	0	0	888	888	2	4	3	14	14	14	888	2	14	14	888	888	1	0	0	0	0	0	4	1	1	1	0	1	1	0
400	3	3	1	73	0	1	1	2	1	4	0	888	1	888	888	0	3	13870	2	0	0	888	888	0	2	1	2	888	888	888	2	2	2	888	888	3	0	0	0	0	0	4	1	1	1	1	1	1	0
401	3	3	1	71	0	1	1	1	3	2	0	888	1	888	888	1	3	5840	3	0	0	888	888	3	3	1	16	888	888	888	0	888	888	888	888	8	1	1	0	0	2	4	1	1	1	1	1	1	0
402	3	1	0	78	0	3	1	2	1	3	0	1	888	888	888	0	1	6935	5	0	1	0	1	2	6	0	888	888	888	888	1	15	888	888	888	7	1	1	1	1	4	2	1	0	0	0	0	0	0
403	3	2	0	74	0	2	1	2	1	3	0	2	888	2	888	1	2	10950	14	0	0	888	888	12	12	1	8	888	888	888	0	888	888	888	888	4	1	0	0	0	1	4	1	0	1	0	0	1	0
404	3	3	1	74	0	1	1	2	1	3	0	888	1	2	1	1	3	16790	8	0	1	0	1	24	10	0	888	888	888	888	0	888	888	888	888	5	1	1	1	1	4	4	1	0	1	0	1	0	0
405	3	2	0	19	0	3	0	22	2	0	0	888	888	1	888	1	2	4015	1	0	0	888	888	1	5	0	888	888	888	888	0	888	888	888	888	8	0	0	0	0	0	236	1	0	1	0	0	0	0
406	3	2	0	22	0	3	0	22	2	0	0	888	1	1	888	0	3	4380	2	0	0	888	888	4	5	0	888	888	888	888	0	888	888	888	888	7	1	0	1	1	3	2	1	1	0	0	0	0	0
407	3	2	0	24	0	3	0	22	5	0	0	888	888	1	888	0	2	5110	1	0	1	2	888	1	6	0	888	888	888	888	0	888	888	888	888	7	888	888	888	888	888	126	1	0	1	0	0	1	0
408	3	2	0	80	0	2	1	2	1	3	0	1	888	2	34	1	2	9855	9	0	1	0	6	0	17	0	888	888	888	888	0	888	888	888	888	8	0	0	0	0	0	1	1	1	0	0	0	0	0
409	3	2	0	72	0	3	1	2	2	4	0	888	888	2	888	0	2	365	2	0	1	0	6	2	7	0	888	888	888	888	0	888	888	888	888	8	0	0	0	0	0	12	1	1	1	0	0	1	0
410	3	2	1	60	0	2	1	2	4	2	0	888	888	2	2	1	4	7300	7	0	1	0	1	4	1	1	2	888	888	888	0	888	888	888	888	4	0	0	0	0	0	1	1	0	1	0	0	0	0
411	3	1	1	55	0	3	1	0	3	2	0	7	2	888	888	0	3	13140	1	0	0	888	888	15	11	1	36	888	888	888	0	888	888	888	888	7	0	0	0	0	0	1	1	1	1	1	1	1	1
412	3	1	0	36	0	3	1	0	2	1	0	7	888	888	888	0	1	13140	1	0	0	888	888	0	2	0	888	888	888	888	0	888	888	888	888	9	1	1	0	0	2	1	1	0	1	0	0	1	0
413	3	1	1	46	0	2	1	1	4	2	0	7	888	888	888	0	1	365	1	0	1	20	888	15	5	2	5	30	888	888	0	888	888	888	888	10	0	0	0	0	0	14	1	0	1	0	1	0	0
414	3	1	1	34	0	1	1	3	2	0	0	7	888	888	888	0	1	11680	5	0	1	15	888	6	4	0	888	888	888	888	0	888	888	888	888	5	1	1	1	1	4	26	1	0	1	0	0	1	0
415	3	1	0	18	0	2	0	13	3	0	0	7	888	888	888	0	1	6570	0	0	0	888	888	0	3	0	888	888	888	888	1	15	888	888	888	7	888	888	888	888	888	1	1	0	0	0	0	1	0
416	3	2	0	20	0	3	0	22	3	0	0	888	888	1	888	0	2	3285	1	0	0	888	888	0	7	0	888	888	888	888	0	888	888	888	888	8	0	0	0	0	0	5	1	0	1	0	0	1	0
417	3	1	1	19	0	3	0	22	1	0	0	7	888	888	888	0	1	5840	0	0	1	10	888	2	3	0	888	888	888	888	0	888	888	888	888	8	888	888	888	888	888	3	0	0	1	0	1	1	0
418	3	1	1	35	0	2	0	1	4	0	0	7	888	888	888	0	1	12775	0	0	0	888	888	1	1	0	888	888	888	888	0	888	888	888	888	10	888	888	888	888	888	2	1	1	1	0	1	1	0
419	3	1	1	30	0	4	0	3	3	0	0	7	888	888	7	0	1	10950	2	0	0	888	888	0	3	0	888	888	888	888	0	888	888	888	888	8	1	1	0	0	2	26	1	0	1	0	0	0	0
420	3	1	1	43	0	2	1	1	3	2	0	7	888	888	888	0	1	15695	2	0	0	888	888	3	5	0	888	888	888	888	1	15	888	888	888	7	0	0	0	0	0	2	1	0	1	0	1	1	0
421	3	3	1	73	0	2	3	2	1	3	0	888	1	888	888	0	3	5475	1	0	0	888	888	2	0	2	9	9	888	888	0	888	888	888	888	999	0	1	0	0	1	12	1	0	0	0	0	0	0
422	3	3	1	71	0	3	1	2	1	2	0	888	2	888	888	1	3	3650	4	0	1	0	1	4	7	0	888	888	888	888	0	888	888	888	888	1	0	0	0	0	0	1	1	1	0	0	0	0	0
423	3	2	0	74	0	4	1	2	1	2	0	888	888	2	888	1	2	3650	6	0	1	0	1	4	8	0	888	888	888	888	1	15	888	888	888	6	0	0	0	0	0	12	1	1	1	0	0	0	0
424	3	1	1	19	0	3	0	22	3	0	0	7	888	888	888	1	1	6935	0	0	0	888	888	0	0	1	6	888	888	888	0	888	888	888	888	7	888	888	888	888	888	2	1	1	1	0	0	0	0
425	3	1	1	45	0	2	1	1	3	2	0	7	7	1	888	0	4	5475	5	0	1	3	888	0	7	0	888	888	888	888	0	888	888	888	888	5	0	0	0	0	0	1	1	1	1	0	1	1	0
426	3	1	1	21	0	3	0	22	2	0	0	7	888	888	888	1	1	7665	4	0	0	888	888	0	4	0	888	888	888	888	0	888	888	888	888	8	1	1	0	0	2	5	1	0	1	0	0	1	0
427	3	1	0	22	0	3	1	0	3	0	0	7	888	888	888	1	1	8030	0	0	0	888	888	0	0	0	888	888	888	888	0	888	888	888	888	7	888	888	888	888	888	6	1	0	0	0	1	0	0
428	3	1	0	74	0	4	1	17	1	3	0	4	888	888	4	0	1	8760	3	0	0	888	888	1	11	1	10	888	888	888	0	888	888	888	888	3	0	0	0	0	0	14	1	0	1	0	0	0	0
429	3	3	0	22	0	3	0	3	5	0	0	888	1	888	888	1	3	6570	2	0	1	20	888	0	4	0	888	888	888	888	0	888	888	888	888	7	0	0	0	0	0	2	1	1	1	0	0	1	0
430	3	3	0	63	0	2	1	13	3	4	0	888	1	888	888	1	3	4380	3	1	1	5	888	2	3	0	888	888	888	888	0	888	888	888	888	7	1	1	1	1	4	16	1	1	1	0	1	1	0
431	3	3	1	56	0	1	1	1	3	4	0	888	1	888	888	1	3	730	4	0	1	20	888	5	5	0	888	888	888	888	1	15	888	888	888	5	1	1	1	1	4	124	1	1	1	1	1	1	0
432	3	3	1	68	0	2	3	2	1	4	0	888	1	888	888	1	3	10220	3	0	0	888	888	1	0	0	888	888	888	888	0	888	888	888	888	7	0	0	0	0	0	12	1	1	1	0	0	0	0
433	3	2	0	76	0	3	1	2	2	2	0	888	888	2	888	1	2	5475	6	0	1	1	888	2	0	0	888	888	888	888	0	888	888	888	888	6	0	0	0	0	0	12	1	0	1	0	1	0	0
434	3	1	1	51	0	2	1	1	2	2	0	7	888	888	888	0	1	8395	3	0	0	888	888	2	2	2	7	6	888	888	0	888	888	888	888	5	0	0	0	0	0	124	1	0	1	0	1	0	0
435	3	1	1	40	0	3	0	2	5	0	0	47	888	888	7	1	1	14600	5	0	0	888	888	3	15	1	14	888	888	888	1	15	888	888	888	6	0	1	0	0	1	2	1	0	1	0	1	1	0
436	3	1	1	18	0	3	0	22	3	0	0	7	888	888	888	0	1	6570	0	0	0	888	888	0	1	1	31	888	888	888	0	888	888	888	888	8	888	888	888	888	888	4	1	0	0	0	1	0	0
437	3	1	0	35	0	3	1	3	3	2	0	7	888	888	888	0	1	12775	0	0	1	1	888	0	0	0	888	888	888	888	0	888	888	888	888	9	888	888	888	888	888	4	1	0	1	0	1	1	0
438	3	1	1	18	0	3	0	22	3	0	0	6	888	888	888	0	1	3650	0	0	0	888	888	2	1	0	888	888	888	888	0	888	888	888	888	8	888	888	888	888	888	1	1	1	1	0	1	1	0
439	3	1	0	35	0	3	1	0	3	2	0	47	888	888	888	0	1	12775	3	0	1	0	1	0	3	2	1	16	888	888	1	1	888	888	888	7	1	0	0	0	1	14	1	1	0	0	0	1	0
440	3	1	1	25	0	3	0	3	3	0	0	7	888	888	888	0	1	9125	0	0	1	3	888	1	1	0	888	888	888	888	0	888	888	888	888	8	888	888	888	888	0	2	1	0	1	0	1	0	0
441	3	1	1	32	0	2	1	0	3	1	0	7	888	888	888	1	1	10585	3	0	0	888	888	2	10	1	39	888	888	888	0	888	888	888	888	3	1	1	0	0	2	2	1	0	1	0	0	0	0
442	3	1	0	28	0	2	0	0	3	0	0	7	888	888	888	0	1	10220	2	0	0	888	888	0	0	2	7	38	888	888	0	888	888	888	888	8	0	0	0	0	0	4	1	1	1	0	1	1	0
443	3	1	0	36	0	2	1	0	3	2	0	7	888	888	888	0	1	1825	3	0	1	20	888	15	2	1	40	888	888	888	0	888	888	888	888	8	1	1	1	1	4	24	1	0	1	0	0	1	0
444	3	1	0	72	0	3	1	2	3	2	0	7	888	888	888	1	1	1825	9	0	0	888	888	7	8	0	888	888	888	888	0	888	888	888	888	4	0	0	0	0	0	24	1	1	0	0	0	0	0
445	3	1	1	22	0	3	0	3	3	0	0	46	888	888	888	0	1	1825	1	0	0	888	888	0	2	1	2	888	888	888	0	888	888	888	888	10	1	0	0	0	1	6	1	1	1	0	0	0	0
446	3	3	1	57	0	0	1	1	2	5	0	888	1	888	888	0	3	3650	2	0	1	0	1	3	1	1	14	888	888	888	1	14	888	888	888	1	0	0	0	0	0	24	1	1	1	0	0	1	0
447	3	1	1	42	0	3	1	1	3	2	0	7	888	888	888	0	1	15330	0	0	0	888	888	4	2	0	888	888	888	888	0	888	888	888	888	8	888	888	888	888	888	14	1	0	1	1	0	1	0
448	3	1	0	19	0	3	0	22	3	0	0	7	888	888	888	0	1	6935	0	0	1	2	888	3	2	0	888	888	888	888	0	888	888	888	888	10	888	888	888	888	888	12	0	0	0	1	0	1	0
449	3	1	1	69	0	1	1	2	1	2	0	237	888	888	888	1	1	2190	9	0	0	888	888	0	15	0	888	888	888	888	1	15	888	888	888	5	1	0	0	0	1	2	1	0	1	1	0	1	0
450	3	1	0	18	0	3	0	22	3	0	0	7	888	888	888	1	1	6570	1	0	0	888	888	0	3	1	7	888	888	888	0	888	888	888	888	7	0	0	0	0	0	4	1	1	1	0	1	0	0
451	3	1	0	67	0	3	2	2	1	3	0	14	888	888	888	1	1	4015	6	0	1	10	888	0	1	0	888	888	888	888	0	888	888	888	888	9	1	1	1	0	3	2	1	1	1	1	0	0	0
452	3	3	0	63	0	2	1	2	1	2	0	888	7	2	888	1	1	1825	6	1	0	888	888	1	11	0	888	888	888	888	0	888	888	888	888	7	1	1	0	0	2	2	1	0	1	0	0	1	0
453	3	3	0	24	0	3	0	13	2	0	0	888	1	888	888	0	3	8030	3	0	0	888	888	4	3	0	888	888	888	888	0	888	888	888	888	7	0	0	0	0	0	1	1	0	1	1	1	1	0
454	3	3	0	68	0	3	1	2	1	4	0	1	2	888	12	0	4	6570	10	0	1	0	1	12	10	1	5	888	888	888	0	888	888	888	888	6	0	0	0	0	0	2	1	0	0	1	0	0	0
455	3	2	0	54	0	2	1	0	0	0	0	71	888	2	888	1	1	2555	11	0	1	4	888	0	5	3	2	4	18	888	1	15	888	888	888	9	0	0	0	0	0	16	1	1	0	0	0	1	0
456	3	3	1	74	0	2	1	1	1	2	0	888	7	888	888	1	3	150	4	0	1	0	1	24	5	0	888	888	888	888	0	888	888	888	888	5	1	0	1	1	3	12	1	1	1	1	0	0	0
457	3	1	0	27	0	3	0	0	3	0	0	7	888	888	888	0	1	9882	1	0	1	20	888	0	1	0	888	888	888	888	0	888	888	888	888	7	1	1	0	0	2	24	1	1	0	0	1	1	0
458	3	1	1	37	0	3	1	3	3	2	0	6	888	888	888	0	1	2190	0	1	0	888	888	1	2	0	888	888	888	888	0	888	888	888	888	8	888	888	888	888	888	124	1	0	1	0	0	0	0
459	3	1	0	27	0	4	0	13	2	0	0	67	888	888	888	0	1	2190	0	0	1	20	888	0	3	1	7	888	888	888	0	888	888	888	888	6	888	888	888	888	888	2	1	0	1	0	0	0	0
460	3	1	1	38	0	2	1	2	7	3	0	4	888	888	888	0	1	4745	1	0	0	888	888	4	5	0	888	888	888	888	0	888	888	888	888	7	1	1	1	1	4	12	1	0	1	0	0	1	0
461	3	1	1	61	0	2	3	1	0	2	0	7	888	888	888	0	1	4015	1	0	1	0	6	3	3	0	888	888	888	888	0	888	888	888	888	7	0	0	0	0	0	12	1	1	1	0	0	0	0
462	3	1	0	18	0	2	0	22	3	0	0	7	888	888	888	1	1	2190	0	0	1	0	1	1	17	1	2	888	888	888	0	888	888	888	888	7	888	888	888	888	888	1	1	0	1	0	1	0	0
463	3	1	1	18	0	2	0	0	3	0	0	7	888	888	888	0	1	6570	0	0	0	888	888	1	1	0	888	888	888	888	0	888	888	888	888	8	888	888	888	888	888	6	0	0	0	0	0	0	0
464	3	1	1	55	0	3	1	1	3	3	0	27	888	888	888	0	1	1095	3	0	1	0	2	0	2	3	37	37	37	888	0	888	888	888	888	7	0	1	0	0	1	4	1	0	1	0	0	1	0
465	3	1	0	25	0	3	0	3	3	0	0	7	888	888	888	0	1	9125	1	0	0	888	888	2	2	0	888	888	888	888	0	888	888	888	888	8	0	1	0	0	1	2	1	1	1	0	1	0	0
466	3	1	0	58	0	4	1	5	4	3	0	7	888	888	888	0	1	730	1	0	0	888	888	0	2	0	888	888	888	888	0	888	888	888	888	7	1	1	0	0	2	5	1	0	1	0	0	0	0
467	3	1	0	19	0	3	0	0	3	0	0	7	888	888	888	0	1	6935	6	0	0	888	888	1	1	0	888	888	888	888	0	888	888	888	888	8	0	0	0	0	0	136	1	0	1	0	0	1	0
468	3	1	1	32	0	2	0	0	3	0	0	6	888	888	888	0	1	11680	0	0	0	888	888	3	1	1	2	888	888	888	0	888	888	888	888	8	888	888	888	888	888	0	1	0	1	0	1	1	0
469	3	2	1	55	0	2	1	1	1	2	0	888	888	2	888	1	2	9125	6	0	1	0	1	3	4	0	888	888	888	888	0	888	888	888	888	5	0	0	0	0	0	1	1	0	1	1	1	1	0
470	3	2	1	63	0	2	1	1	2	2	0	888	888	2	888	1	2	1095	3	0	0	888	888	2	2	0	888	888	888	888	0	888	888	888	888	6	0	0	0	0	0	24	1	0	1	0	0	0	0
471	3	2	0	55	0	1	1	11	2	1	0	1	888	2	888	0	2	7300	7	0	1	0	1	9	6	0	888	888	888	888	0	888	888	888	888	7	0	0	0	0	0	1	1	1	1	0	1	1	0
472	3	2	0	21	0	3	0	22	4	0	0	888	888	1	888	0	2	6570	1	0	1	0	1	2	4	0	888	888	888	888	0	888	888	888	888	7	0	0	0	0	0	4	1	1	1	1	0	1	0
473	3	2	1	55	0	1	1	0	1	0	0	888	1	2	4	1	2	7300	4	0	0	888	888	10	9	1	41	888	888	888	0	888	888	888	888	2	0	0	0	0	0	12	1	1	1	0	0	0	0
474	3	2	0	54	0	2	2	0	1	2	0	888	888	2	14	1	3	1095	1	0	1	20	888	1	10	1	4	888	888	888	1	15	888	888	888	3	0	0	0	0	0	12	1	0	0	0	0	0	0
475	3	2	1	61	0	2	1	1	2	1	0	888	888	2	888	1	2	2555	4	0	1	25	888	2	4	0	888	888	888	888	0	888	888	888	888	7	1	0	0	0	1	12	1	0	1	0	0	0	0
476	3	2	1	55	0	2	1	1	2	1	0	1	888	2	888	1	2	1460	6	0	1	4	888	1	4	0	888	888	888	888	1	15	888	888	888	3	0	0	0	0	0	12	1	0	1	0	1	0	0
477	3	2	1	29	0	4	0	12	0	0	0	888	888	1	888	0	2	9125	1	0	0	888	888	0	5	0	888	888	888	888	0	888	888	888	888	5	0	0	0	0	0	5	1	0	1	0	0	0	0
478	3	2	0	23	0	4	0	22	5	0	0	888	888	1	888	0	2	4380	1	0	1	2	888	1	5	0	888	888	888	888	0	888	888	888	888	7	0	0	0	0	0	5	1	1	1	0	0	0	0
479	3	2	1	28	0	3	0	22	0	0	0	888	888	1	888	0	2	360	1	0	1	4	888	4	6	1	4	888	888	888	1	4	888	888	888	5	0	1	0	0	1	26	1	0	1	0	0	0	0
480	3	2	0	23	0	3	0	23	2	0	0	888	888	1	888	0	2	5475	1	0	0	888	888	1	6	0	888	888	888	888	0	888	888	888	888	9	1	1	0	0	2	24	1	0	0	0	0	1	0
481	3	2	1	27	0	3	0	3	4	0	0	888	888	1	888	1	2	6205	2	0	0	888	888	3	7	0	888	888	888	888	0	888	888	888	888	5	0	0	0	0	0	2	1	1	1	0	0	0	0
482	3	2	1	33	0	2	1	1	2	1	0	888	888	1	888	1	2	9490	2	0	1	0	1	6	8	1	4	888	888	888	0	888	888	888	888	7	0	0	0	0	0	14	1	1	1	0	1	1	0
483	3	3	0	32	0	4	0	13	3	0	0	888	1	888	888	0	3	365	3	0	0	888	888	3	2	0	888	888	888	888	0	888	888	888	888	7	0	0	0	0	0	2	1	0	1	0	0	0	0
484	3	3	1	54	0	3	2	0	2	2	0	888	1	888	888	1	3	7300	8	0	1	15	888	0	4	2	16	42	888	888	0	888	888	888	888	5	0	0	0	0	0	124	1	1	1	1	1	1	1
485	3	1	0	28	0	3	1	3	3	2	0	7	888	888	888	1	1	3285	1	0	0	888	888	0	1	1	2	888	888	888	0	888	888	888	888	10	1	0	0	0	1	24	0	0	1	0	0	0	0
486	3	1	1	60	0	4	1	4	5	4	0	47	888	888	888	0	1	4745	4	0	1	0	4	0	4	0	888	888	888	888	0	888	888	888	888	8	1	0	1	1	3	4	1	0	1	1	0	0	0
487	3	1	1	20	0	3	0	22	3	0	0	7	888	1	888	0	2	6570	1	0	0	888	888	4	5	1	19	888	888	888	0	888	888	888	888	6	888	888	888	888	888	1	1	0	1	0	0	1	0
488	3	1	1	18	0	2	0	0	4	0	0	7	888	888	888	0	1	5475	0	0	1	0	1	0	3	0	888	888	888	888	0	888	888	888	888	7	888	888	888	888	888	46	0	1	1	0	0	0	0
489	3	1	0	81	0	3	1	2	1	2	0	14	888	888	888	0	1	7300	6	0	1	0	6	4	6	0	888	888	888	888	0	888	888	888	888	5	1	1	1	1	4	24	1	0	1	1	0	1	0
490	3	2	1	71	0	1	2	2	2	3	0	888	888	2	888	1	2	1460	2	0	1	20	888	5	6	0	888	888	888	888	0	888	888	888	888	5	0	0	0	0	0	1	1	0	1	0	0	0	0
491	3	1	1	68	0	1	1	2	1	3	0	2	888	2	4	1	2	3650	7	0	1	0	1	3	8	0	888	888	888	888	1	15	888	888	888	3	0	0	0	0	0	2	1	1	1	0	1	1	0
492	3	2	1	72	0	2	1	1	1	3	0	888	888	2	888	0	2	5475	2	0	0	888	888	6	7	3	16	4	43	888	0	888	888	888	888	6	0	0	0	0	0	124	1	1	1	0	0	0	0
493	3	3	0	70	0	3	1	2	1	3	0	888	5	888	888	1	3	730	3	0	0	888	888	1	2	0	888	888	888	888	2	15	15	888	888	8	0	0	0	0	0	2	1	0	1	0	0	0	0
494	3	3	0	64	0	1	1	2	1	5	0	888	24	2	888	1	3	3650	6	0	0	888	888	6	9	0	888	888	888	888	0	888	888	888	888	5	0	1	0	0	1	1	1	1	1	0	0	1	0
495	3	2	0	69	0	2	1	2	0	2	0	888	888	2	888	1	2	1835	2	0	0	888	888	4	4	0	888	888	888	888	0	888	888	888	888	4	0	0	0	0	0	2	1	0	0	0	0	1	0
496	3	2	1	70	0	2	1	2	2	3	0	888	888	2	7	1	2	7300	4	0	1	0	1	2	6	0	888	888	888	888	0	888	888	888	888	6	0	0	0	0	0	12	1	1	0	0	0	0	0
497	3	3	0	84	0	3	3	2	0	2	0	888	2	888	4	1	3	3650	10	0	1	0	1	10	8	1	44	888	888	888	1	15	888	888	888	5	0	0	0	0	0	1	1	1	1	0	0	0	0
498	3	3	0	74	0	1	1	2	1	3	0	1	2	2	888	0	2	7300	7	0	1	0	1	3	10	0	888	888	888	888	1	15	888	888	888	3	0	0	0	0	0	1	1	1	0	0	0	0	0
499	3	3	1	74	0	1	3	2	0	8	0	888	2	888	4	1	3	3650	7	0	0	888	888	7	8	0	888	888	888	888	1	32	888	888	888	999	1	1	0	0	2	1	1	0	0	0	0	0	0
500	3	1	1	22	0	4	1	22	2	0	0	47	888	888	888	1	1	8030	1	0	0	888	888	1	3	0	888	888	888	888	0	888	888	888	888	8	0	0	1	1	2	123	1	0	1	0	0	1	0
501	3	3	0	78	0	2	1	2	1	2	0	888	7	888	2	1	3	10980	2	0	1	0	1	0	12	0	888	888	888	888	0	888	888	888	888	3	0	0	0	0	0	1	1	0	0	0	0	0	0
502	3	3	1	47	0	2	1	1	2	0	0	888	2	888	888	1	3	1825	0	0	1	20	888	96	6	0	888	888	888	888	0	888	888	888	888	7	888	888	888	888	888	1	1	1	0	0	1	1	0
503	3	2	0	47	0	2	1	2	4	3	0	888	888	2	888	1	2	3650	7	0	1	40	888	0	4	0	888	888	888	888	1	25	888	888	888	5	0	0	0	0	0	2	0	0	0	0	0	0	0
504	3	1	0	75	0	2	1	2	1	3	0	34	888	888	888	1	1	7300	8	0	1	3	888	30	2	0	888	888	888	888	1	22	888	888	888	7	0	0	0	0	0	1	1	1	1	0	0	0	0
505	3	3	0	48	0	2	1	2	1	0	0	5	7	888	3	1	4	9490	8	0	1	10	888	12	15	0	888	888	888	888	0	888	888	888	888	5	0	0	0	0	0	1	1	0	1	0	0	0	0
506	3	1	1	34	0	2	1	1	2	1	0	7	1	888	888	0	3	6935	6	0	0	888	888	5	2	0	888	888	888	888	0	888	888	888	888	8	1	1	0	0	2	1	1	0	0	0	0	0	0
507	3	1	1	25	0	3	0	0	2	0	0	7	888	888	888	1	1	9125	1	0	0	888	888	0	1	0	888	888	888	888	0	888	888	888	888	8	0	0	0	0	0	1	1	0	0	0	0	0	0
508	3	2	1	29	0	3	1	1	1	1	0	888	888	1	888	0	2	5110	1	0	1	0	2	4	7	0	888	888	888	888	0	888	888	888	888	9	0	0	0	0	0	1	1	1	1	0	0	1	0
509	3	1	0	20	0	3	0	22	4	0	0	7	888	888	888	0	1	7300	0	0	0	888	888	0	2	0	888	888	888	888	0	888	888	888	888	8	888	888	888	888	888	5	1	1	1	1	0	0	0
510	3	1	0	32	0	3	0	0	2	0	0	7	888	888	888	1	1	10585	0	0	0	888	888	0	4	0	888	888	888	888	0	888	888	888	888	8	888	888	888	888	888	1	1	0	1	0	0	1	0
511	3	1	0	21	0	3	0	0	3	0	0	7	888	888	888	0	1	7300	0	0	1	15	888	0	1	0	888	888	888	888	0	888	888	888	888	9	888	888	888	888	888	26	1	0	1	0	0	0	0
512	3	1	1	72	0	2	1	1	1	2	0	67	2	888	888	0	1	9125	8	0	0	888	888	0	6	0	888	888	888	888	0	888	888	888	888	7	888	888	888	888	888	1	1	1	1	0	0	0	0
513	3	1	0	40	0	3	1	3	2	1	0	7	888	888	888	0	1	5840	0	0	0	888	888	0	0	0	888	888	888	888	0	888	888	888	888	7	888	888	888	888	888	1	1	1	1	0	1	1	0
514	3	1	1	23	0	2	0	0	4	0	0	7	888	888	888	0	1	8030	1	0	0	888	888	3	4	0	888	888	888	888	0	888	888	888	888	10	0	0	0	0	0	2	1	0	1	0	1	1	0
515	3	1	0	29	0	2	0	13	5	1	0	7	888	888	888	0	1	5840	1	0	0	888	888	0	1	0	888	888	888	888	0	888	888	888	888	8	1	1	0	0	2	2	1	0	1	0	0	0	0
516	3	1	1	68	0	1	1	1	2	3	0	26	888	888	888	0	1	7300	6	0	0	888	888	6	0	0	888	888	888	888	0	888	888	888	888	6	0	0	0	0	0	12	1	1	1	0	0	0	0
517	3	3	1	58	0	3	1	1	4	3	0	3	1	888	888	0	3	3650	5	0	1	0	1	8	7	0	888	888	888	888	2	22	31	888	888	4	0	0	0	0	0	12	1	1	1	0	0	0	0
518	3	1	0	78	0	3	1	2	1	0	0	1	888	888	888	0	1	999	5	0	0	888	888	4	3	0	888	888	888	888	0	888	888	888	888	7	0	0	0	0	0	2	1	1	1	0	0	0	0
519	3	3	1	63	0	1	3	1	1	4	0	888	2	2	888	1	2	730	6	0	1	0	1	6	4	0	888	888	888	888	0	888	888	888	888	6	0	0	0	0	0	2	1	1	0	0	0	0	0
520	3	1	0	77	0	2	1	2	1	0	0	5	888	888	888	0	1	3650	2	0	0	888	888	3	2	0	888	888	888	888	0	888	888	888	888	6	0	0	0	0	0	2	1	0	0	0	0	0	0
521	3	3	1	74	0	2	1	2	1	0	0	4	2	888	888	1	3	3650	7	0	1	0	1	4	5	1	2	888	888	888	0	888	888	888	888	5	0	0	0	0	0	12	1	1	0	0	0	1	0
522	3	3	0	45	0	2	1	0	3	2	0	888	1	888	888	0	3	3650	2	0	0	888	888	3	9	1	36	888	888	888	0	888	888	888	888	6	0	0	0	0	0	2	0	0	0	0	0	0	0
523	3	3	1	60	0	2	1	10	2	3	0	888	1	888	888	1	3	3650	3	0	1	15	888	3	4	0	888	888	888	888	0	888	888	888	888	7	0	0	0	0	0	2	1	1	1	0	0	1	0
524	3	3	0	62	0	1	1	13	1	2	0	888	2	888	888	1	3	5475	3	0	1	0	1	4	4	0	888	888	888	888	0	888	888	888	888	5	0	0	0	0	0	2	1	0	1	0	0	1	1
525	3	3	1	53	0	2	1	1	1	2	0	888	2	888	888	0	3	1095	2	0	1	0	1	5	3	0	888	888	888	888	0	888	888	888	888	6	0	0	0	0	0	2	1	1	0	0	0	0	0
526	3	2	0	77	0	3	1	2	1	2	0	888	888	2	888	1	2	3650	3	0	1	0	1	4	6	0	888	888	888	888	0	888	888	888	888	6	0	0	0	0	0	24	1	0	1	0	0	1	0
527	3	2	1	72	0	3	3	2	0	3	0	888	888	2	888	1	2	1825	2	0	0	888	888	6	4	0	888	888	888	888	0	888	888	888	888	7	0	0	0	0	0	2	1	1	1	0	0	0	1
528	3	3	1	63	0	2	3	1	1	3	0	888	2	888	888	1	3	1095	4	0	1	0	1	6	6	0	888	888	888	888	0	888	888	888	888	6	0	0	0	0	0	24	1	0	1	0	0	0	0
529	3	1	0	58	0	4	1	24	3	2	0	1	888	888	888	0	1	1825	4	0	1	0	1	8	6	0	888	888	888	888	0	888	888	888	888	5	0	0	0	0	0	4	1	1	1	1	0	0	0
530	3	3	1	73	0	2	1	2	1	2	0	888	1	2	2	1	3	14600	9	0	0	888	888	2	10	1	14	888	888	888	0	888	888	888	888	2	0	0	0	0	0	2	1	1	1	0	0	0	0
531	3	3	0	80	0	3	1	2	1	2	0	1	1	888	1	1	3	1825	6	0	1	0	1	2	8	1	14	888	888	888	1	14	888	888	888	3	0	0	0	0	0	2	1	0	1	0	0	0	0
532	3	3	1	51	0	2	1	1	3	2	0	888	1	888	888	0	3	730	5	0	0	888	888	3	4	0	888	888	888	888	0	888	888	888	888	6	1	1	1	1	4	2	1	0	1	0	0	0	0
533	3	3	1	74	0	1	1	2	1	4	0	888	2	888	888	1	3	365	2	0	0	888	888	5	3	0	888	888	888	888	0	888	888	888	888	5	1	1	1	1	4	12	1	0	0	0	0	0	0
534	3	3	1	74	0	2	3	2	1	2	0	6	2	888	888	1	3	730	2	0	1	0	1	4	5	0	888	888	888	888	0	888	888	888	888	5	1	0	0	0	1	12	0	0	0	0	0	0	0
535	3	3	1	68	0	3	1	2	2	3	0	888	2	888	888	1	3	3650	3	0	1	10	888	4	3	0	888	888	888	888	0	888	888	888	888	4	0	0	0	0	0	2	1	1	1	0	0	1	0
536	3	3	1	66	0	3	1	2	1	3	0	888	1	888	888	1	3	7300	3	0	1	0	1	3	4	0	888	888	888	888	1	15	888	888	888	4	0	0	0	0	0	12	1	1	1	1	0	0	0
537	3	3	1	22	0	2	1	0	2	1	0	888	1	888	888	0	3	999	2	0	1	20	888	8	4	1	14	888	888	888	0	888	888	888	888	7	1	0	0	0	1	1	1	1	1	0	0	0	0
538	3	2	0	68	0	1	1	2	1	2	0	888	888	2	888	1	2	5475	5	0	0	888	888	5	4	1	4	888	888	888	0	888	888	888	888	4	1	1	0	0	2	12	1	0	1	0	0	0	0
539	3	2	1	72	0	1	3	2	1	4	0	888	888	2	7	1	2	1825	5	0	0	888	888	4	5	0	888	888	888	888	0	888	888	888	888	5	1	1	0	0	2	2	1	0	0	0	0	0	0
540	3	2	0	53	0	2	1	3	3	2	0	888	888	2	888	0	2	1095	1	0	1	20	888	3	2	0	888	888	888	888	0	888	888	888	888	6	1	1	0	0	2	2	1	1	0	0	0	0	0
541	3	3	1	74	0	1	3	2	0	1	0	888	1	888	888	1	3	3650	1	0	0	888	888	5	4	1	6	888	888	888	0	888	888	888	888	6	0	0	0	0	0	1	1	1	1	0	0	0	0
542	3	3	1	69	0	1	1	2	1	2	0	888	2	888	888	1	3	3650	3	0	1	15	888	3	4	0	888	888	888	888	0	888	888	888	888	3	1	1	0	0	2	2	1	1	0	0	0	0	0
543	3	3	1	62	0	1	1	2	1	2	0	888	2	2	888	1	2	3650	4	0	0	888	888	2	6	0	888	888	888	888	0	888	888	888	888	5	1	1	1	0	3	2	1	0	0	0	0	0	0
544	3	2	1	52	0	2	1	1	1	3	0	888	888	1	7	1	4	12045	2	0	0	888	888	0	10	0	888	888	888	888	0	888	888	888	888	1	0	0	0	0	0	1	1	0	1	0	1	1	0
545	3	2	1	71	0	3	1	2	1	2	0	888	888	2	888	1	2	730	2	0	0	888	888	1	2	0	888	888	888	888	0	888	888	888	888	6	0	1	0	0	1	12	1	1	1	0	0	0	0
546	3	2	0	79	0	1	3	2	1	2	0	888	888	2	888	1	2	3650	2	0	0	888	888	4	6	0	888	888	888	888	2	15	15	888	888	4	0	1	0	0	1	2	1	0	0	0	0	0	0
547	3	3	1	56	0	3	1	3	1	2	0	888	1	888	888	1	3	5475	3	0	1	5	888	1	5	0	888	888	888	888	0	888	888	888	888	6	0	0	0	0	0	2	1	0	1	0	0	1	0
548	3	3	0	68	0	1	1	2	1	4	0	888	2	888	888	1	3	730	3	0	1	25	888	2	5	0	888	888	888	888	0	888	888	888	888	6	0	0	0	0	0	2	1	0	1	0	0	1	0
549	3	1	1	33	0	4	1	3	2	1	0	7	888	888	888	0	1	12045	1	0	0	888	888	3	20	1	15	888	888	888	1	15	888	888	888	7	0	0	0	0	0	1	1	0	1	0	0	1	0
550	3	1	1	25	0	3	0	3	5	0	0	7	888	888	888	0	1	9125	0	0	0	888	888	1	4	0	888	888	888	888	0	888	888	888	888	9	888	888	888	888	888	12	1	1	1	0	0	1	0
551	3	1	1	38	0	2	3	1	2	2	0	7	888	888	888	0	1	13870	0	0	0	888	888	1	1	0	888	888	888	888	0	888	888	888	888	10	888	888	888	888	888	4	1	0	0	0	0	0	0
552	3	1	1	22	0	3	0	22	3	0	0	7	888	888	888	0	1	7665	1	0	0	888	888	3	5	1	2	888	888	888	0	888	888	888	888	7	0	0	0	0	0	2	1	0	1	0	0	1	0
553	3	1	0	44	0	3	0	13	1	0	0	6	888	888	888	0	1	13140	0	0	0	888	888	1	3	0	888	888	888	888	0	888	888	888	888	8	888	888	888	888	888	2	1	1	1	1	0	1	0
554	3	3	0	77	0	2	1	2	1	2	0	888	2	888	888	1	3	7300	3	0	0	888	888	6	4	0	888	888	888	888	0	888	888	888	888	7	0	0	0	0	0	12	1	0	1	0	0	0	0
555	3	3	0	27	0	4	0	3	0	0	0	888	1	888	888	0	3	1095	2	0	0	888	888	1	2	0	888	888	888	888	0	888	888	888	888	8	0	0	0	0	0	2	1	1	1	0	0	0	0
556	3	3	1	46	0	2	1	1	7	4	0	888	1	888	888	0	3	365	1	0	1	10	888	2	1	0	888	888	888	888	0	888	888	888	888	8	0	0	0	0	0	2	1	1	1	0	0	0	0
557	3	1	0	36	0	3	0	0	2	0	0	7	888	888	888	0	1	3650	0	0	0	888	888	12	1	0	888	888	888	888	0	888	888	888	888	7	888	888	888	888	888	1	1	0	1	0	1	1	0
558	3	2	1	65	0	2	2	1	1	2	0	888	888	2	888	0	2	3650	8	0	1	0	1	1	4	0	888	888	888	888	1	4	888	888	888	2	0	0	0	0	0	1	1	1	0	0	1	1	0
559	3	1	0	32	0	3	1	3	2	0	0	7	888	888	888	0	1	11680	1	0	0	888	888	2	4	0	888	888	888	888	0	888	888	888	888	7	0	0	0	0	0	1	1	1	1	1	0	1	0
560	3	1	0	24	0	3	0	22	2	0	0	7	888	888	888	0	1	8760	0	0	0	888	888	4	0	0	888	888	888	888	0	888	888	888	888	5	888	888	888	888	888	4	1	1	1	0	1	1	0
561	3	1	0	21	0	3	1	22	3	0	0	4	888	888	888	0	1	2555	0	0	1	4	888	2	2	0	888	888	888	888	0	888	888	888	888	8	888	888	888	888	888	2	1	0	1	0	0	1	0
562	3	1	1	24	0	3	1	22	3	0	0	7	888	888	888	0	1	7665	0	0	0	888	888	0	2	0	888	888	888	888	0	888	888	888	888	6	888	888	888	888	888	46	1	0	1	0	0	0	0
563	3	1	0	22	0	3	0	22	4	0	0	7	888	888	888	0	1	8030	1	0	0	888	888	8	2	0	888	888	888	888	0	888	888	888	888	7	0	0	0	0	0	2	0	0	0	0	0	0	0
564	3	1	1	52	0	3	1	1	2	1	0	1	888	888	888	0	1	2190	1	0	1	0	1	7	1	0	888	888	888	888	0	888	888	888	888	9	0	0	0	0	0	2	1	1	1	1	1	1	0
565	3	1	0	60	0	3	1	3	3	2	0	7	888	888	888	0	1	18250	0	0	1	0	1	0	3	0	888	888	888	888	0	888	888	888	888	8	888	888	888	888	888	2	1	1	1	0	0	0	0
566	3	1	1	18	0	3	0	3	1	0	0	7	888	888	888	0	1	6570	1	0	0	888	888	1	4	0	888	888	888	888	0	888	888	888	888	8	0	0	0	0	0	23	1	0	1	0	0	0	0
567	3	1	1	19	0	3	1	22	3	0	0	6	888	888	888	0	1	1460	0	0	1	0	1	2	14	0	888	888	888	888	0	888	888	888	888	10	888	888	888	888	888	26	1	1	1	0	0	1	0
568	3	1	1	24	0	4	0	22	3	0	0	6	888	888	888	0	1	3650	1	0	1	5	888	0	3	0	888	888	888	888	0	888	888	888	888	10	0	0	0	0	0	136	0	1	1	0	0	1	0
569	3	1	1	21	0	2	0	0	2	0	0	7	888	888	888	0	1	7665	1	0	0	888	888	6	2	1	5	888	888	888	0	888	888	888	888	10	1	1	0	0	2	13	1	1	1	1	1	1	1
570	3	3	0	64	0	2	1	0	3	3	0	4	1	888	888	1	3	5475	3	0	1	0	1	4	4	0	888	888	888	888	2	15	15	888	888	5	0	0	0	0	0	2	1	0	1	0	0	1	0
571	3	3	1	60	0	1	1	1	3	3	0	888	1	888	888	1	3	730	2	0	1	0	1	4	2	1	2	888	888	888	0	888	888	888	888	6	0	0	0	0	0	2	1	1	1	0	0	0	0
572	3	3	0	67	0	3	1	2	2	3	0	888	1	888	888	1	3	3650	5	0	1	0	1	5	10	0	888	888	888	888	0	888	888	888	888	5	0	0	0	0	0	12	1	0	1	0	0	0	0
573	3	1	1	21	0	2	0	3	4	0	0	10	888	888	888	0	1	2190	0	0	1	20	888	6	13	0	888	888	888	888	0	888	888	888	888	8	888	888	888	888	888	4	0	0	1	0	0	1	0
574	3	2	0	63	0	1	1	0	2	2	0	888	888	2	888	1	2	2920	2	0	1	15	888	2	4	0	888	888	888	888	0	888	888	888	888	10	0	0	0	0	0	2	1	0	1	1	1	1	0
575	3	2	1	82	0	1	1	2	1	1	0	888	888	2	888	1	2	3650	3	0	0	888	888	5	6	0	888	888	888	888	0	888	888	888	888	5	0	0	0	0	0	12	1	1	0	0	0	0	0
576	3	2	1	66	0	1	3	2	1	0	0	888	888	2	888	1	2	3650	2	0	1	30	888	2	2	0	888	888	888	888	0	888	888	888	888	6	1	1	0	0	2	12	1	1	1	0	0	0	0
577	3	1	1	47	0	4	1	5	3	2	0	7	888	888	888	0	1	16060	1	0	1	0	1	0	3	0	888	888	888	888	0	888	888	888	888	8	1	1	0	0	2	5	1	1	1	1	0	0	0
578	3	1	1	21	0	3	0	0	3	0	0	7	888	888	888	0	1	7665	0	0	0	888	888	0	6	0	888	888	888	888	0	888	888	888	888	6	888	888	888	888	888	0	1	0	1	0	0	0	0
579	3	1	0	21	0	3	0	22	3	0	0	7	888	888	888	0	1	7665	0	0	0	888	888	0	1	0	888	888	888	888	0	888	888	888	888	10	888	888	888	888	888	2	0	0	1	0	1	1	0
580	3	1	0	22	0	3	0	22	3	0	0	7	888	888	888	0	1	8030	0	0	1	4	888	3	5	0	888	888	888	888	0	888	888	888	888	8	888	888	888	888	888	2	1	1	1	0	1	1	0
581	3	1	1	31	0	2	0	0	2	0	0	7	888	888	888	1	1	11315	0	0	0	888	888	0	3	0	888	888	888	888	0	888	888	888	888	10	888	888	888	888	888	2	1	0	1	0	1	1	0
582	3	1	1	21	0	2	0	0	4	0	0	7	888	888	888	0	1	7665	2	0	0	888	888	0	3	0	888	888	888	888	0	888	888	888	888	6	0	0	0	0	0	4	1	0	1	0	0	0	0
583	3	1	1	22	0	2	0	3	3	0	0	47	888	888	888	0	1	8030	1	0	0	888	888	0	8	0	888	888	888	888	0	888	888	888	888	7	1	1	0	0	2	4	1	1	0	0	1	0	0
584	3	1	1	22	0	3	0	22	10	0	0	7	888	888	888	0	1	8030	0	0	1	0	1	12	3	0	888	888	888	888	0	888	888	888	888	7	888	888	888	888	888	5	1	0	1	0	1	0	0
585	3	1	1	56	0	2	1	1	4	2	0	27	888	2	7	0	1	2555	6	0	1	0	2	2	6	0	888	888	888	888	0	888	888	888	888	8	0	0	0	0	0	1	1	0	1	0	0	0	0
586	3	1	1	48	0	1	1	1	2	1	0	7	888	888	888	0	1	1095	3	0	0	888	888	6	0	0	888	888	888	888	0	888	888	888	888	7	1	1	0	0	2	2	1	0	1	0	0	0	0
587	3	1	1	35	0	2	1	1	3	2	0	7	888	888	888	0	1	11315	1	0	0	888	888	0	0	0	888	888	888	888	0	888	888	888	888	9	0	1	0	0	1	6	1	1	1	0	1	1	0
588	3	1	0	42	0	3	1	3	2	1	0	27	888	888	888	0	1	3285	4	0	1	20	888	0	0	0	888	888	888	888	0	888	888	888	888	10	0	0	0	0	0	46	1	1	1	0	0	0	0
589	3	1	1	44	0	4	1	3	3	2	0	10	888	888	888	0	1	2920	0	0	0	888	888	12	2	0	888	888	888	888	0	888	888	888	888	7	888	888	888	888	888	12	1	1	1	0	0	0	0
590	3	3	0	51	0	2	1	0	1	1	0	888	2	888	1	1	3	2920	5	0	1	80	888	5	6	1	3	888	888	888	1	3	888	888	888	4	1	1	0	0	2	2	1	0	1	1	1	0	0
591	3	1	0	81	0	2	1	2	1	0	0	5	888	888	4	0	1	3650	2	0	1	0	1	5	7	0	888	888	888	888	2	19	29	888	888	4	0	0	0	0	0	1	1	1	0	0	0	1	0
592	3	2	0	20	0	3	0	22	3	0	0	888	888	1	888	0	2	3285	0	0	0	888	888	2	2	0	888	888	888	888	0	888	888	888	888	7	0	0	0	0	0	12	1	1	1	0	0	0	0
593	3	2	0	52	0	3	1	3	3	2	0	888	888	2	888	0	2	3650	1	0	0	888	888	3	2	0	888	888	888	888	0	888	888	888	888	6	0	0	0	0	0	1	1	0	1	0	0	0	0
594	3	2	1	80	0	2	3	2	1	1	0	2	888	2	888	0	2	10950	11	0	0	888	888	10	7	0	888	888	888	888	0	888	888	888	888	7	1	1	0	0	2	1	1	0	1	0	0	1	0
595	3	2	1	29	0	2	0	3	3	0	0	888	888	1	888	0	2	7665	1	0	0	888	888	0	4	1	6	888	888	888	0	888	888	888	888	7	888	888	888	888	888	1	1	0	1	0	0	1	0
596	3	2	1	19	0	3	0	22	5	0	0	888	888	1	888	0	2	3650	1	0	0	888	888	0	1	0	888	888	888	888	0	888	888	888	888	7	0	0	0	0	0	6	1	0	1	0	1	0	0
597	3	2	1	32	0	1	0	0	2	0	0	888	888	1	888	0	2	1825	1	0	0	888	888	4	3	0	888	888	888	888	0	888	888	888	888	4	1	1	0	0	2	26	1	0	0	0	0	0	0
598	3	2	1	18	0	3	0	22	4	0	0	888	888	1	888	0	2	3650	1	0	0	888	888	3	3	0	888	888	888	888	0	888	888	888	888	9	0	0	0	0	0	6	1	0	1	0	1	0	0
599	3	2	1	30	0	3	1	3	1	0	0	888	888	1	888	0	2	365	2	0	1	2	888	3	3	0	888	888	888	888	0	888	888	888	888	7	0	0	0	0	0	12	1	1	1	0	0	0	0
600	3	2	0	25	0	3	0	25	2	0	0	888	888	1	888	0	2	4015	1	0	1	6	888	1	3	0	888	888	888	888	0	888	888	888	888	7	0	0	0	0	0	2	1	0	0	1	1	0	0
601	3	2	0	22	0	3	0	22	3	0	0	888	888	1	888	1	2	2920	3	0	1	20	888	1	4	0	888	888	888	888	0	888	888	888	888	7	0	0	0	0	0	14	1	1	1	1	0	0	0
602	3	2	0	18	0	3	0	22	3	0	0	888	888	1	888	0	2	4745	2	0	0	888	888	2	4	0	888	888	888	888	0	888	888	888	888	8	0	0	0	0	0	2	1	0	1	0	0	0	1
603	3	2	0	32	0	4	0	0	3	0	0	888	888	1	888	0	2	7300	1	0	1	0	1	2	6	0	888	888	888	888	0	888	888	888	888	6	888	888	888	888	888	2	1	1	1	1	0	0	0
604	3	2	1	19	0	3	0	22	3	0	0	888	888	1	888	0	2	4015	1	0	0	888	888	5	4	1	16	888	888	888	0	888	888	888	888	8	888	888	888	888	888	2	1	0	1	0	0	0	0
605	3	2	0	22	0	3	0	22	3	0	0	888	888	1	888	0	2	7300	2	0	0	888	888	5	2	0	888	888	888	888	0	888	888	888	888	8	0	0	0	0	0	12	1	0	1	1	0	1	0
606	3	2	1	26	0	3	0	22	3	0	0	888	888	1	888	0	2	6935	1	0	0	888	888	2	4	0	888	888	888	888	0	888	888	888	888	7	888	888	888	888	888	2	1	0	1	1	0	0	0
607	3	3	0	18	0	3	0	22	3	0	0	888	1	888	888	0	3	3650	1	0	0	888	888	3	4	1	16	888	888	888	0	888	888	888	888	7	0	0	0	0	0	2	1	1	1	0	0	0	0
608	3	3	0	73	0	3	1	2	1	2	0	888	2	888	888	0	3	730	2	0	1	0	1	0	8	1	44	888	888	888	0	888	888	888	888	5	0	0	0	0	0	2	1	1	1	0	0	0	0
609	3	3	0	18	0	3	0	22	3	0	0	888	1	888	888	0	3	999	2	0	0	888	888	2	3	0	888	888	888	888	0	888	888	888	888	8	0	0	0	0	0	2	1	1	0	0	0	1	0
610	3	3	0	80	0	1	1	2	1	5	0	888	2	888	888	0	3	11680	2	0	1	0	1	5	8	0	888	888	888	888	1	14	888	888	888	4	1	1	0	0	2	1	0	0	0	0	0	0	0
611	3	3	1	63	0	2	1	1	3	2	0	888	1	888	888	1	3	1460	2	0	1	0	1	7	4	0	888	888	888	888	0	888	888	888	888	6	1	0	0	0	1	1	1	1	1	0	0	0	0
612	3	3	0	32	0	3	0	13	4	0	0	888	1	888	888	0	3	7300	2	0	1	10	888	2	3	0	888	888	888	888	0	888	888	888	888	8	0	0	0	0	0	1	1	0	1	0	0	0	0
613	3	1	0	66	0	3	1	20	4	3	0	10	888	888	888	1	1	3650	4	0	1	0	1	3	4	0	888	888	888	888	0	888	888	888	888	8	0	0	0	0	0	24	1	1	1	1	0	0	0
614	3	3	0	24	0	4	0	4	4	0	0	888	1	888	888	0	3	5475	2	0	0	888	888	2	2	0	888	888	888	888	0	888	888	888	888	7	0	0	0	0	0	1	1	1	1	0	0	0	0
615	3	3	1	76	0	2	2	2	0	2	0	4	2	888	888	1	3	1460	6	0	1	10	888	3	4	0	888	888	888	888	0	888	888	888	888	5	0	0	0	0	0	2	1	0	0	0	0	0	0
616	3	3	0	30	0	3	0	22	4	0	0	888	1	888	888	0	3	999	2	0	0	888	888	2	2	0	888	888	888	888	0	888	888	888	888	8	0	0	0	0	0	2	1	1	1	0	0	0	0
617	3	2	1	55	0	1	1	1	2	3	0	888	888	1	888	1	2	18615	4	0	0	888	888	1	10	0	888	888	888	888	0	888	888	888	888	6	0	0	0	0	0	2	1	1	1	0	0	0	0
618	3	2	0	26	0	3	0	22	4	0	0	888	888	1	888	0	2	8030	2	0	0	888	888	0	4	0	888	888	888	888	0	888	888	888	888	9	0	0	0	0	0	2	1	1	1	0	0	1	0
619	3	2	0	24	0	3	0	22	3	0	0	888	888	1	888	0	2	6205	1	0	1	10	888	2	3	0	888	888	888	888	0	888	888	888	888	7	0	888	888	888	888	2	1	1	1	0	0	0	0
620	3	3	1	71	0	4	1	2	2	1	0	888	2	888	888	1	3	730	2	0	1	0	1	6	4	0	888	888	888	888	0	888	888	888	888	6	1	0	0	0	1	24	1	1	1	0	0	1	0
621	3	3	0	69	0	1	1	2	2	3	0	888	2	2	4	0	3	7300	6	0	1	0	1	3	6	0	888	888	888	888	1	15	888	888	888	4	1	1	0	0	2	2	1	1	0	0	0	0	0
622	3	3	1	55	1	3	1	0	2	2	0	888	2	888	888	1	3	730	5	0	1	20	888	6	8	0	888	888	888	888	2	14	32	888	888	2	1	1	0	0	2	2	1	1	0	0	0	1	0
623	3	3	1	39	0	3	1	6	4	3	0	888	1	888	888	0	3	1095	1	0	0	888	888	0	2	0	888	888	888	888	0	888	888	888	888	6	0	0	0	0	0	12	1	1	1	0	0	0	0
624	3	3	0	55	0	3	1	20	2	1	0	888	2	888	888	0	3	1095	1	0	1	3	888	0	1	0	888	888	888	888	0	888	888	888	888	8	0	0	0	0	0	25	1	1	1	0	0	0	0
625	3	3	0	63	0	1	1	13	2	2	0	888	2	888	888	0	2	3650	2	0	1	0	1	3	6	0	888	888	888	888	0	888	888	888	888	5	0	0	0	0	0	2	1	0	1	0	0	1	0
626	3	3	0	60	0	3	1	3	2	1	0	8	7	888	888	0	3	365	1	0	0	888	888	8	5	0	888	888	888	888	1	15	888	888	888	6	0	0	0	0	0	2	1	1	1	0	0	0	0
627	3	3	1	67	0	3	1	2	2	4	0	888	2	888	888	0	3	1825	2	0	1	5	888	10	6	1	31	888	888	888	0	888	888	888	888	7	0	0	0	0	0	2	1	0	1	0	0	1	0
628	3	3	0	71	0	2	1	2	2	2	0	1	2	888	888	1	1	1825	5	0	1	5	888	8	4	0	888	888	888	888	0	888	888	888	888	4	1	1	0	0	2	2	1	1	0	0	1	1	0
629	3	3	1	40	0	3	1	1	4	3	0	888	1	888	888	0	3	365	3	0	1	0	1	3	3	0	888	888	888	888	0	888	888	888	888	7	0	0	0	0	0	1	1	1	1	1	0	1	0
630	3	3	1	67	0	1	1	2	2	2	0	888	2	888	888	0	3	2190	1	0	1	7	888	5	2	0	888	888	888	888	0	888	888	888	888	4	1	0	0	0	1	2	1	1	1	0	0	1	0
631	3	3	0	80	0	2	4	2	1	2	0	888	2	888	888	1	3	1825	3	0	1	0	1	8	5	1	2	888	888	888	1	14	888	888	888	4	1	0	0	0	1	2	1	1	0	0	1	1	0
632	3	1	0	64	0	3	1	3	3	2	0	16	888	888	888	0	1	3650	5	0	1	0	1	8	6	1	5	888	888	888	0	888	888	888	888	6	0	0	0	0	0	2	1	1	1	0	0	0	0
633	3	1	1	22	0	3	0	22	3	0	0	7	888	888	888	0	1	7300	1	0	0	888	888	0	3	0	888	888	888	888	0	888	888	888	888	8	0	0	0	0	0	2	1	1	1	0	1	1	0
634	3	2	1	27	0	4	4	0	1	1	0	888	888	1	888	0	2	8395	1	0	1	0	2	7	10	0	888	888	888	888	0	888	888	888	888	8	0	0	0	0	0	1	1	1	1	0	0	0	0
635	3	1	0	19	0	3	0	22	2	0	0	7	888	888	888	0	1	6935	0	0	0	888	888	1	2	0	888	888	888	888	0	888	888	888	888	9	888	888	888	888	888	1	1	1	1	0	0	0	0
636	3	1	0	40	0	3	1	4	3	2	0	7	888	888	888	0	1	13140	1	0	1	0	1	0	2	0	888	888	888	888	0	888	888	888	888	7	0	0	0	0	0	1	1	0	1	0	0	1	0
637	3	1	1	35	0	3	1	3	2	1	0	6	888	888	888	0	1	3650	0	0	1	2	888	4	4	0	888	888	888	888	0	888	888	888	888	8	888	888	888	888	888	12	1	0	1	0	0	0	0
638	3	3	1	29	0	3	0	0	2	0	0	888	1	888	888	1	3	3650	3	0	1	15	888	5	8	1	14	888	888	888	0	888	888	888	888	5	1	1	0	0	2	2	1	0	1	0	1	1	0
639	3	2	0	73	0	3	1	2	1	2	0	888	888	2	888	1	2	7300	1	0	1	0	1	4	3	0	888	888	888	888	0	888	888	888	888	6	1	0	0	0	1	12	1	1	1	0	0	0	0
640	3	3	1	70	0	3	1	2	2	3	0	888	2	888	888	1	3	5475	5	0	1	0	1	6	10	0	888	888	888	888	1	14	888	888	888	4	0	0	0	0	0	24	1	1	1	0	0	0	0
641	3	1	0	70	0	1	0	2	0	0	0	45	888	888	888	1	1	1825	5	0	0	888	888	6	8	2	5	6	888	888	0	888	888	888	888	5	1	0	0	0	1	2	1	1	0	0	0	1	1
642	3	3	1	32	0	3	0	3	2	0	0	888	1	888	888	0	3	9490	1	0	1	10	888	0	3	0	888	888	888	888	0	888	888	888	888	8	0	0	0	0	0	2	1	1	1	0	0	0	0
643	3	3	1	69	0	3	1	2	1	2	0	4	2	2	888	1	3	7300	6	0	1	0	1	0	4	1	5	888	888	888	0	888	888	888	888	4	1	1	0	0	2	12	1	1	1	0	0	0	0
644	3	2	0	72	0	3	1	2	2	3	0	888	888	2	888	1	2	1460	3	0	1	5	888	6	7	0	888	888	888	888	0	888	888	888	888	6	1	1	0	0	2	2	1	1	0	0	0	0	1
645	3	3	1	57	0	4	1	6	2	2	0	888	2	888	888	0	3	365	1	0	1	7	888	2	4	0	888	888	888	888	0	888	888	888	888	7	0	0	0	0	0	2	1	1	1	0	0	0	0
646	3	3	1	75	0	2	3	2	1	3	0	888	2	888	888	0	3	730	4	0	1	0	1	0	6	0	888	888	888	888	0	888	888	888	888	5	0	0	0	0	0	2	0	0	0	0	0	0	0
647	3	3	0	67	0	1	1	2	2	4	0	888	2	2	4	0	2	1095	5	0	1	0	1	0	6	0	888	888	888	888	1	15	888	888	888	5	1	1	0	0	2	2	1	1	1	0	0	0	1
648	3	3	1	63	0	1	2	2	1	5	0	888	2	888	888	1	3	3650	4	0	0	888	888	4	6	0	888	888	888	888	0	888	888	888	888	6	1	1	0	0	2	2	1	0	1	0	0	1	0
649	3	3	1	63	0	1	1	2	2	1	0	888	2	888	1	1	3	1825	8	0	1	20	888	3	4	0	888	888	888	888	0	888	888	888	888	7	0	0	0	0	0	4	1	1	1	0	0	1	0
650	3	3	1	68	0	1	1	2	2	3	0	888	2	888	888	1	3	730	2	0	1	0	1	3	4	0	888	888	888	888	0	888	888	888	888	6	0	0	0	0	0	2	1	0	1	0	0	1	1
651	3	1	1	55	0	1	1	0	4	4	0	2	888	888	267	1	4	10950	5	0	1	10	888	4	10	1	6	888	888	888	0	888	888	888	888	6	0	0	0	0	0	2	1	1	1	0	0	1	0
652	3	3	1	65	0	1	0	2	0	0	0	888	1	888	888	1	4	7300	6	999	0	888	888	4	4	0	888	888	888	888	0	888	888	888	888	5	1	0	0	0	1	2	1	1	0	0	0	1	1
653	3	3	1	63	0	2	1	1	1	2	0	888	7	888	888	1	3	365	3	999	1	0	1	4	10	1	5	888	888	888	0	888	888	888	888	4	0	0	0	0	0	2	1	1	1	0	0	0	0
654	3	2	0	62	0	3	1	7	1	2	0	888	888	2	888	1	2	3650	3	999	1	0	1	8	7	0	888	888	888	888	0	888	888	888	888	6	0	0	0	0	0	24	1	1	0	0	0	0	0
655	3	3	0	67	0	999	1	2	1	2	0	888	2	888	888	1	3	9125	4	0	1	0	1	4	6	2	14	14	888	888	0	888	888	888	888	5	1	1	0	0	2	24	1	1	0	0	0	0	1
656	3	3	1	29	0	4	0	3	3	0	0	888	1	888	888	0	3	2920	2	999	1	0	1	4	2	1	30	888	888	888	0	888	888	888	888	8	0	0	0	0	0	4	1	1	1	0	0	1	0
657	3	1	1	67	0	3	0	2	0	0	0	4	888	888	1	1	1	1095	4	999	1	0	999	8	10	0	888	888	888	888	0	888	888	888	888	999	0	0	0	0	0	2	1	1	0	0	0	0	1
658	3	3	1	71	0	1	1	2	0	5	0	4	2	888	888	1	3	3650	4	999	1	0	1	5	4	0	888	888	888	888	1	14	888	888	888	3	1	0	0	0	1	2	1	0	1	0	1	0	0
659	3	1	0	58	0	3	2	4	1	2	0	8	888	888	888	0	1	1825	3	999	1	0	1	10	8	0	888	888	888	888	1	22	888	888	888	4	0	0	0	0	0	12	1	0	1	1	0	1	0
660	3	2	0	74	0	2	3	2	0	1	0	14	2	2	34	0	2	7300	10	999	1	0	1	6	12	1	30	888	888	888	0	888	888	888	888	2	1	0	0	0	0	777	1	1	1	0	1	0	0
661	3	3	1	59	0	3	1	999	1	2	0	888	1	888	888	0	3	3650	2	999	1	0	1	4	2	0	888	888	888	888	0	888	888	888	888	6	0	0	0	0	0	2	1	1	1	1	0	0	0
662	3	2	0	60	0	4	1	17	1	2	0	888	1	2	888	1	2	2190	5	999	1	0	1	4	5	0	888	888	888	888	0	888	888	888	888	5	0	0	0	0	0	4	0	0	0	0	0	0	0
663	3	3	1	75	0	2	3	2	0	3	0	888	2	888	888	1	3	365	3	999	1	0	1	6	4	0	888	888	888	888	0	888	888	888	888	999	1	1	0	0	2	2	1	1	1	0	0	1	0
664	3	3	1	63	0	2	1	9	1	0	0	888	23	888	3	0	3	1830	3	999	1	0	1	4	4	0	888	888	888	888	0	888	888	888	888	6	1	1	0	0	2	999	1	0	1	0	0	1	0
665	3	1	0	46	0	3	2	13	1	1	0	5	888	888	888	0	1	1825	2	999	1	5	888	2	3	0	888	888	888	888	0	888	888	888	888	7	1	1	0	0	2	2	1	1	1	0	0	1	0
666	3	2	0	68	0	4	3	2	0	2	0	888	888	2	888	1	2	1825	3	999	1	5	888	6	4	0	888	888	888	888	0	888	888	888	888	6	1	0	0	0	1	2	1	1	1	0	0	0	0
667	3	2	1	70	0	1	1	2	1	2	0	888	888	2	888	1	2	2920	2	999	0	888	888	2	4	0	888	888	888	888	0	888	888	888	888	5	1	1	0	0	2	2	1	1	0	1	0	1	0
668	3	2	1	68	0	1	1	2	1	2	0	888	888	2	888	1	2	3650	4	999	0	888	888	4	3	0	888	888	888	888	0	888	888	888	888	6	1	1	0	0	2	1	1	1	0	1	0	1	0
669	3	2	0	70	0	4	1	2	1	0	0	888	888	2	888	0	2	3650	2	999	0	888	888	2	2	0	888	888	888	888	0	888	888	888	888	6	0	0	0	0	0	2	1	1	1	0	0	1	0
670	3	3	1	64	0	3	1	2	1	0	0	888	7	888	2	1	4	3650	6	999	1	0	1	5	10	0	888	888	888	888	0	888	888	888	888	4	0	0	0	0	0	12	1	0	1	1	0	0	0
671	3	2	0	63	0	3	1	0	2	2	0	888	888	2	2	1	4	9490	2	0	1	0	1	2	5	1	6	888	888	888	0	888	888	888	888	5	0	0	0	0	0	2	1	1	1	1	0	0	0
672	3	2	0	73	0	3	1	2	1	2	0	888	888	2	3	0	2	2190	1	0	1	0	1	2	5	0	888	888	888	888	1	32	888	888	888	5	1	0	0	0	1	2	1	0	1	0	0	0	0
673	3	2	0	28	0	2	1	25	4	0	0	888	888	1	888	0	2	6935	1	0	1	10	888	3	4	0	888	888	888	888	0	888	888	888	888	999	0	0	0	0	0	0	1	0	0	0	1	0	0
674	3	2	1	23	0	3	4	22	2	0	0	888	888	1	888	0	2	1825	1	0	1	5	888	2	5	0	888	888	888	888	0	888	888	888	888	9	0	0	0	0	0	5	1	1	1	1	0	0	0
675	3	2	1	24	0	2	1	3	1	0	0	888	888	1	888	0	2	4015	1	0	0	888	888	12	3	1	2	888	888	888	0	888	888	888	888	8	888	888	888	888	888	1	1	0	0	0	0	0	0
676	3	2	0	39	0	2	1	13	3	2	0	888	888	1	888	0	2	3285	1	0	1	10	888	2	3	1	15	888	888	888	0	888	888	888	888	9	0	0	0	0	0	1	1	0	0	0	0	0	0
677	3	2	1	26	0	3	0	22	1	0	0	888	888	1	888	0	2	8395	1	0	1	0	6	0	5	0	888	888	888	888	0	888	888	888	888	8	888	888	888	888	888	245	1	1	1	1	0	0	0
678	3	2	1	25	0	4	1	3	1	0	0	888	888	1	888	0	2	4380	1	0	0	888	888	3	8	0	888	888	888	888	0	888	888	888	888	8	0	0	0	0	0	2	1	0	1	0	0	0	0
679	3	2	1	25	0	3	0	22	3	0	0	888	888	1	888	0	2	6205	1	0	0	888	888	0	10	0	888	888	888	888	0	888	888	888	888	999	0	0	0	0	0	2	1	0	1	0	0	0	0
680	3	3	1	59	0	1	3	1	4	2	0	888	2	2	888	0	3	3650	3	0	1	10	888	6	8	0	888	888	888	888	0	888	888	888	888	999	1	1	0	0	2	999	999	999	999	999	999	999	999
681	3	1	0	74	0	2	0	2	0	0	0	1	2	2	4	1	3	3650	10	0	1	10	888	4	6	0	888	888	888	888	0	888	888	888	888	6	1	0	0	0	1	4	1	1	1	0	0	1	0
682	3	3	1	57	0	1	0	15	0	0	0	888	2	888	24	1	3	1825	3	0	1	20	888	4	6	0	888	888	888	888	0	888	888	888	888	6	1	0	0	0	1	2	1	0	1	0	0	1	0
683	3	1	1	86	0	1	3	2	0	4	0	4	888	888	4	1	1	730	3	0	0	888	888	5	6	0	888	888	888	888	1	15	888	888	888	3	1	1	0	0	2	2	1	1	0	0	0	1	1
684	3	3	1	61	0	1	1	2	5	2	0	888	1	888	888	1	3	14965	5	0	0	888	888	6	4	0	888	888	888	888	0	888	888	888	888	6	1	0	0	0	1	2	1	1	1	0	0	1	0
685	3	3	1	74	0	1	1	2	1	2	0	888	2	888	888	1	3	1825	4	0	1	0	1	4	4	0	888	888	888	888	0	888	888	888	888	5	1	1	0	0	2	2	1	0	1	0	0	1	0
686	3	1	0	67	0	2	1	0	1	2	0	68	888	888	3	0	4	3650	6	0	1	0	1	4	6	1	45	888	888	888	1	32	888	888	888	6	1	0	0	0	1	777	1	1	1	0	0	0	0
687	3	3	1	55	0	1	1	14	3	2	0	888	2	888	888	1	3	1095	3	0	1	20	888	3	3	0	888	888	888	888	0	888	888	888	888	5	1	1	0	0	2	2	1	1	0	0	0	1	0
688	3	3	0	63	0	2	1	2	2	2	0	888	2	888	888	1	3	1825	5	0	1	40	888	4	6	1	2	888	888	888	0	888	888	888	888	7	1	1	0	0	2	2	1	0	0	0	0	1	0
689	3	3	0	58	0	3	1	3	3	2	0	888	1	888	888	1	3	730	9	0	1	0	1	6	9	2	35	35	888	888	1	33	888	888	888	3	1	0	0	0	1	2	1	1	1	0	0	0	0
690	3	2	1	49	0	3	1	1	2	1	0	888	888	2	888	1	2	1825	8	0	1	10	888	8	12	1	4	888	888	888	0	888	888	888	888	5	0	0	0	0	0	2	1	1	1	0	0	0	0
691	3	1	0	60	0	2	1	0	3	2	0	16	888	2	888	0	1	4015	5	0	1	2	888	6	8	0	888	888	888	888	0	888	888	888	888	3	1	0	0	0	1	2	1	0	1	0	1	0	0
692	3	3	0	48	0	1	1	11	3	2	0	888	1	888	888	0	3	3650	2	0	1	8	888	3	2	1	2	888	888	888	0	888	888	888	888	7	0	0	0	0	0	2	1	1	1	0	0	1	0
693	3	2	0	27	0	2	0	11	0	0	0	888	888	1	888	0	2	5110	1	0	1	40	888	1	4	0	888	888	888	888	0	888	888	888	888	7	0	0	0	0	0	0	0	1	1	0	1	1	0
694	3	2	1	23	0	3	1	22	3	0	0	888	888	1	888	0	2	4380	1	0	0	888	888	8	3	0	888	888	888	888	0	888	888	888	888	7	0	0	0	0	0	2	1	1	1	0	0	0	0
695	3	2	1	24	0	3	1	22	4	0	0	888	888	1	888	0	2	3650	1	0	0	888	888	3	5	0	888	888	888	888	0	888	888	888	888	8	0	0	0	0	0	2	1	1	1	0	1	1	0
696	3	2	1	20	0	3	0	22	4	0	0	888	888	1	6	0	4	4380	1	0	0	888	888	2	3	0	888	888	888	888	0	888	888	888	888	9	888	888	888	888	888	2	1	0	1	0	0	1	0
697	3	2	0	19	0	3	0	22	3	0	0	888	888	1	888	0	2	3650	1	0	0	888	888	3	4	0	888	888	888	888	0	888	888	888	888	7	888	888	888	888	888	2	1	0	1	0	0	0	0
698	3	3	0	62	0	3	1	2	1	0	0	888	2	888	888	1	3	3650	3	0	1	15	888	4	8	0	888	888	888	888	1	32	888	888	888	5	1	0	0	0	1	2	1	0	0	0	0	1	1
699	3	3	1	66	0	2	1	1	4	5	0	888	13	888	888	1	3	10950	5	0	1	0	1	5	4	0	888	888	888	888	1	15	888	888	888	6	0	0	0	0	0	2	1	0	1	0	0	1	0
700	3	1	0	73	0	2	1	2	4	5	0	1	888	2	888	1	2	2920	6	0	1	0	1	4	8	0	888	888	888	888	1	15	888	888	888	5	1	0	0	0	1	2	1	1	1	0	0	0	0
[truncated: 23 more columns]
